# Supplementary material for: Intrahost SARS-CoV-2 k-mer Identification Method (iSKIM) for Rapid Detection of Mutations of Concern Reveals Emergence of Global Mutation Patterns
Source: Viruses. 2022 Sep 27;14(10):2128. doi: 10.3390/v14102128 (PMC9609618; doi:10.3390/v14102128)
Supplement: Supplementary file 1 [file viruses-14-02128-s001.zip]

Archive with 16 entries (15 files):
- Supplementary_Files/
- Supplementary_Files/FigureS1.pdf
- Supplementary_Files/Figure_S2.png
- Supplementary_Files/Figure_S3.png
- Supplementary_Files/Figure_S4.png
- Supplementary_Files/Figure_S5.png
- Supplementary_Files/Figure_S6.png
- Supplementary_Files/FIgure_S7.png
- Supplementary_Files/Figure_S8.png
- Supplementary_Files/File_S1.tar.gz
- Supplementary_Files/TableS1_updated.xlsx
- Supplementary_Files/TableS2_updated.xlsx
- Supplementary_Files/TableS3.xlsx
- Supplementary_Files/TableS4.pdf
- Supplementary_Files/TableS5.pdf
- Supplementary_Files/TableS6.pdf
