# Supplementary material for: Intrahost SARS-CoV-2 k-mer Identification Method (iSKIM) for Rapid Detection of Mutations of Concern Reveals Emergence of Global Mutation Patterns
Source: Viruses. 2022 Sep 27;14(10):2128. doi: 10.3390/v14102128 (PMC9609618; doi:10.3390/v14102128)
Supplement: Supplementary file 1 [file viruses-14-02128-s001.zip › Supplementary_Files/TableS1_updated.xlsx]

## Sheet: TableS1_updated
Sequence name	SRA Accession	NCBI Release Date	NCBI Collection Date	Lineage	Conflict	Ambiguity score	Note	pangolin version	pangoLEARN version	iSKIM runtime	ngs_mapper_runtime	LoFreq_runtime
hCoV-19/Wales/MILK-A562FC/2020|EPI_ISL_595149|2020-10-09	ERR4758086	2020-10-27	2020-10-09	AP.1			Assigned from designation hash.	3.1.19	2022-01-20	00:01:52	02:59:33	00:45:46
hCoV-19/England/MILK-A46945/2020|EPI_ISL_598249|2020-10-06	ERR4763637	2020-10-29	2020-10-06	B.1.1.373			Assigned from designation hash.	3.1.19	2022-01-20	00:03:38	02:02:46	02:37:37
hCoV-19/England/MILK-A46F70/2020|EPI_ISL_598250|2020-10-06	ERR4763622	2020-10-29	2020-10-06	B.1.177			Assigned from designation hash.	3.1.19	2022-01-20	00:00:43	00:06:04	00:09:01
hCoV-19/England/MILK-A47944/2020|EPI_ISL_598251|2020-10-05	ERR4763783	2020-10-29	2020-10-05	B.1.177.69			Assigned from designation hash.	3.1.19	2022-01-20	00:02:49	01:31:44	01:53:04
hCoV-19/England/MILK-A476A7/2020|EPI_ISL_598252|2020-10-05	ERR4763702	2020-10-29	2020-10-05	B.1.362.1			Assigned from designation hash.	3.1.19	2022-01-20	00:01:18	00:34:54	00:33:02
hCoV-19/England/MILK-A47CC3/2020|EPI_ISL_598253|2020-10-05	ERR4763706	2020-10-29	2020-10-05	B.1.177			Assigned from designation hash.	3.1.19	2022-01-20	00:02:43	01:00:01	02:01:23
hCoV-19/England/MILK-A4716A/2020|EPI_ISL_598254|2020-10-06	ERR4763720	2020-10-29	2020-10-06	B.1.177			Assigned from designation hash.	3.1.19	2022-01-20	00:03:06	01:01:42	02:09:26
hCoV-19/England/MILK-A46909/2020|EPI_ISL_598256|2020-10-05	ERR4763611	2020-10-29	2020-10-05	B.1.177			Assigned from designation hash.	3.1.19	2022-01-20	00:01:19	00:39:31	00:51:54
hCoV-19/England/MILK-A478A1/2020|EPI_ISL_598257|2020-10-05	ERR4763810	2020-10-29	2020-10-05	B.1.177.69			Assigned from designation hash.	3.1.19	2022-01-20	00:02:14	01:28:32	01:51:38
hCoV-19/England/MILK-A46B5E/2020|EPI_ISL_598258|2020-10-06	ERR4763732	2020-10-29	2020-10-06	B.1.177			Assigned from designation hash.	3.1.19	2022-01-20	00:03:18	01:09:43	01:46:25
hCoV-19/England/MILK-A47C0F/2020|EPI_ISL_598259|2020-10-05	ERR4763678	2020-10-29	2020-10-05	B.1.1.50			Assigned from designation hash.	3.1.19	2022-01-20	00:02:58	01:09:18	02:36:36
hCoV-19/England/MILK-A47D0C/2020|EPI_ISL_598260|2020-10-05	ERR4763728	2020-10-29	2020-10-05	B.1.177			Assigned from designation hash.	3.1.19	2022-01-20	00:01:43	01:20:05	01:09:03
hCoV-19/Wales/MILK-A47D57/2020|EPI_ISL_598261|2020-10-05	ERR4763724	2020-10-29	2020-10-05	B.1.177			Assigned from designation hash.	3.1.19	2022-01-20	00:03:27	01:10:01	02:18:17
hCoV-19/England/MILK-A473EC/2020|EPI_ISL_598262|2020-10-06	ERR4763845	2020-10-29	2020-10-06	B.1.177			Assigned from designation hash.	3.1.19	2022-01-20	00:00:49	00:20:03	01:07:54
hCoV-19/England/MILK-A472B2/2020|EPI_ISL_598263|2020-10-06	ERR4763772	2020-10-29	2020-10-06	B.1.1.39			Assigned from designation hash.	3.1.19	2022-01-20	00:02:44	00:55:36	02:05:23
hCoV-19/England/MILK-A46D2B/2020|EPI_ISL_598264|2020-10-06	ERR4763816	2020-10-29	2020-10-06	B.1.177			Assigned from designation hash.	3.1.19	2022-01-20	00:03:26	01:06:25	02:02:14
hCoV-19/England/MILK-A46DC1/2020|EPI_ISL_598265|2020-10-06	ERR4763844	2020-10-29	2020-10-06	B.1.177.87			Assigned from designation hash.	3.1.19	2022-01-20	00:02:12	00:49:34	01:47:50
hCoV-19/England/MILK-A4764D/2020|EPI_ISL_598266|2020-10-05	ERR4763683	2020-10-29	2020-10-05	B.1.177.4			Assigned from designation hash.	3.1.19	2022-01-20	00:03:39	01:15:11	01:53:55
hCoV-19/England/MILK-A47953/2020|EPI_ISL_598267|2020-10-05	ERR4763775	2020-10-29	2020-10-05	B.1.177.57			Assigned from designation hash.	3.1.19	2022-01-20	00:03:19	01:07:59	02:07:47
hCoV-19/England/MILK-A47AF6/2020|EPI_ISL_598268|2020-10-06	ERR4763626	2020-10-29	2020-10-06	B.1.177.19			Assigned from designation hash.	3.1.19	2022-01-20	00:03:49	01:52:16	02:14:10
hCoV-19/England/MILK-A47285/2020|EPI_ISL_598270|2020-10-06	ERR4763765	2020-10-29	2020-10-06	B.1.1.39			Assigned from designation hash.	3.1.19	2022-01-20	00:03:18	02:09:06	02:52:37
hCoV-19/England/MILK-A46E0A/2020|EPI_ISL_598271|2020-10-06	ERR4763823	2020-10-29	2020-10-06	B.1.160			Assigned from designation hash.	3.1.19	2022-01-20	00:03:43	01:18:45	02:04:57
hCoV-19/England/MILK-A46D85/2020|EPI_ISL_598272|2020-10-06	ERR4763793	2020-10-29	2020-10-06	AD.2			Assigned from designation hash.	3.1.19	2022-01-20	00:02:42	01:23:52	01:22:51
hCoV-19/England/MILK-A480A8/2020|EPI_ISL_598273|2020-10-06	ERR4763859	2020-10-29	2020-10-06	B.1.177			Assigned from designation hash.	3.1.19	2022-01-20	00:02:43	00:53:40	01:43:58
hCoV-19/England/MILK-A48020/2020|EPI_ISL_598274|2020-10-06	ERR4763877	2020-10-29	2020-10-06	B.1.177			Assigned from designation hash.	3.1.19	2022-01-20	00:03:15	01:58:10	02:43:35
hCoV-19/England/MILK-A47EFA/2020|EPI_ISL_598275|2020-10-05	ERR4763807	2020-10-29	2020-10-05	B.1.177			Assigned from designation hash.	3.1.19	2022-01-20	00:01:27	00:26:16	01:06:53
hCoV-19/England/MILK-A47328/2020|EPI_ISL_598276|2020-10-06	ERR4763794	2020-10-29	2020-10-06	B.1.177			Assigned from designation hash.	3.1.19	2022-01-20	00:02:59	01:50:29	01:55:14
hCoV-19/England/MILK-A47267/2020|EPI_ISL_598277|2020-10-06	ERR4763770	2020-10-29	2020-10-06	B.1.235			Assigned from designation hash.	3.1.19	2022-01-20	00:02:19	00:49:00	02:39:26
hCoV-19/England/MILK-A4730A/2020|EPI_ISL_598278|2020-10-06	ERR4763786	2020-10-29	2020-10-06	B.1			Assigned from designation hash.	3.1.19	2022-01-20	00:03:38	01:01:54	02:20:44
hCoV-19/Wales/MILK-A4770E/2020|EPI_ISL_598279|2020-10-05	ERR4763725	2020-10-29	2020-10-05	B.1.177			Assigned from designation hash.	3.1.19	2022-01-20	00:02:51	00:55:59	01:37:42
hCoV-19/England/MILK-A47B8A/2020|EPI_ISL_598280|2020-10-05	ERR4763650	2020-10-29	2020-10-05	AD.2			Assigned from designation hash.	3.1.19	2022-01-20	00:03:17	01:02:03	02:04:26
hCoV-19/England/MILK-A46F52/2020|EPI_ISL_598281|2020-10-06	ERR4763615	2020-10-29	2020-10-06	B.1.177			Assigned from designation hash.	3.1.19	2022-01-20	00:01:45	00:34:34	01:39:07
hCoV-19/England/MILK-A479BD/2020|EPI_ISL_598282|2020-10-05	ERR4763776	2020-10-29	2020-10-05	B.1.177.82			Assigned from designation hash.	3.1.19	2022-01-20	00:02:46	01:01:59	02:03:02
hCoV-19/England/MILK-A46EDD/2020|EPI_ISL_598283|2020-10-06	ERR4763639	2020-10-29	2020-10-06	B.1.160.7			Assigned from designation hash.	3.1.19	2022-01-20	00:00:58	00:41:59	01:06:22
hCoV-19/England/MILK-A47DDF/2020|EPI_ISL_598284|2020-10-05	ERR4763745	2020-10-29	2020-10-05	B.1			Assigned from designation hash.	3.1.19	2022-01-20	00:03:14	01:54:17	02:04:06
hCoV-19/England/MILK-A473BF/2020|EPI_ISL_598286|2020-10-06	ERR4763813	2020-10-29	2020-10-06	B.1.177.4			Assigned from designation hash.	3.1.19	2022-01-20	00:02:58	00:56:56	02:00:14
hCoV-19/England/MILK-A47C78/2020|EPI_ISL_598287|2020-10-06	ERR4763712	2020-10-29	2020-10-06	B.1.1.301			Assigned from designation hash.	3.1.19	2022-01-20	00:03:07	01:02:01	02:07:17
hCoV-19/England/MILK-A47E36/2020|EPI_ISL_598288|2020-10-05	ERR4763777	2020-10-29	2020-10-05	B.1.610			Assigned from designation hash.	3.1.19	2022-01-20	00:03:08	01:07:37	02:06:27
hCoV-19/England/MILK-A4709A/2020|EPI_ISL_598289|2020-10-06	ERR4763694	2020-10-29	2020-10-06	B.1.36.16			Assigned from designation hash.	3.1.19	2022-01-20	00:03:42	01:16:07	02:43:16
hCoV-19/England/MILK-A47B02/2020|EPI_ISL_598290|2020-10-06	ERR4763629	2020-10-29	2020-10-06	B.1.36.28			Assigned from designation hash.	3.1.19	2022-01-20	00:02:41	01:05:52	01:52:06
hCoV-19/England/MILK-A47FAC/2020|EPI_ISL_598291|2020-10-06	ERR4763811	2020-10-29	2020-10-06	AD.2			Assigned from designation hash.	3.1.19	2022-01-20	00:02:51	01:08:36	02:21:48
hCoV-19/England/MILK-A477C2/2020|EPI_ISL_598292|2020-10-05	ERR4763741	2020-10-29	2020-10-05	B.1.367			Assigned from designation hash.	3.1.19	2022-01-20	00:03:02	00:59:27	02:10:21
hCoV-19/England/MILK-A47E27/2020|EPI_ISL_598293|2020-10-05	ERR4763755	2020-10-29	2020-10-05	B.1.610			Assigned from designation hash.	3.1.19	2022-01-20	00:02:49	00:59:24	02:08:32
hCoV-19/England/MILK-A4759B/2020|EPI_ISL_598294|2020-10-06	ERR4763651	2020-10-29	2020-10-06	B.1.177.17			Assigned from designation hash.	3.1.19	2022-01-20	00:01:56	00:30:18	01:23:22
hCoV-19/England/MILK-A474CB/2020|EPI_ISL_598295|2020-10-06	ERR4763866	2020-10-29	2020-10-06	B.1.177.7			Assigned from designation hash.	3.1.19	2022-01-20	00:03:20	01:41:36	01:44:53
hCoV-19/England/MILK-A47F42/2020|EPI_ISL_598296|2020-10-06	ERR4763835	2020-10-29	2020-10-06	B.1.177			Assigned from designation hash.	3.1.19	2022-01-20	00:03:28	01:04:44	02:04:09
hCoV-19/England/MILK-A46A24/2020|EPI_ISL_598297|2020-10-06	ERR4763689	2020-10-29	2020-10-06	B.1.177			Assigned from designation hash.	3.1.19	2022-01-20	00:03:20	01:03:16	02:44:14
hCoV-19/England/MILK-A47F51/2020|EPI_ISL_598298|2020-10-06	ERR4763833	2020-10-29	2020-10-06	AD.2			Assigned from designation hash.	3.1.19	2022-01-20	00:03:23	01:03:55	01:38:36
hCoV-19/England/MILK-A46FE9/2020|EPI_ISL_598299|2020-10-06	ERR4763665	2020-10-29	2020-10-06	B.1.177.15			Assigned from designation hash.	3.1.19	2022-01-20	00:03:25	03:15:03	01:02:28
hCoV-19/England/MILK-A474F8/2020|EPI_ISL_598300|2020-10-06	ERR4763870	2020-10-29	2020-10-06	B.1.177.4			Assigned from designation hash.	3.1.19	2022-01-20	00:01:36	01:17:33	01:49:07
hCoV-19/England/MILK-A47D75/2020|EPI_ISL_598301|2020-10-05	ERR4763738	2020-10-29	2020-10-05	B.1.177			Assigned from designation hash.	3.1.19	2022-01-20	00:02:54	01:00:58	02:37:21
hCoV-19/England/MILK-A4721C/2020|EPI_ISL_598302|2020-10-06	ERR4763774	2020-10-29	2020-10-06	B.1.1			Assigned from designation hash.	3.1.19	2022-01-20	00:02:02	01:06:23	01:37:25
hCoV-19/England/MILK-A47F24/2020|EPI_ISL_598303|2020-10-05	ERR4763804	2020-10-29	2020-10-05	B.1.177			Assigned from designation hash.	3.1.19	2022-01-20	00:02:04	01:07:35	01:51:22
hCoV-19/England/MILK-A47461/2020|EPI_ISL_598304|2020-10-05	ERR4763623	2020-10-29	2020-10-05	B.1.160.23			Assigned from designation hash.	3.1.19	2022-01-20	00:04:39	03:14:39	01:42:47
hCoV-19/England/MILK-A47CD2/2020|EPI_ISL_598305|2020-10-05	ERR4763703	2020-10-29	2020-10-05	B.1.1.46			Assigned from designation hash.	3.1.19	2022-01-20	00:00:21	00:21:34	00:11:24
hCoV-19/England/MILK-A4755F/2020|EPI_ISL_598306|2020-10-06	ERR4763630	2020-10-29	2020-10-06	B.1.177.87			Assigned from designation hash.	3.1.19	2022-01-20	00:03:44	01:08:12	02:18:30
hCoV-19/England/MILK-A476B6/2020|EPI_ISL_598307|2020-10-05	ERR4763705	2020-10-29	2020-10-05	B.1.177.57			Assigned from designation hash.	3.1.19	2022-01-20	00:03:39	01:50:57	02:50:15
hCoV-19/England/MILK-A471D3/2020|EPI_ISL_598308|2020-10-06	ERR4763748	2020-10-29	2020-10-06	B.1.177.69			Assigned from designation hash.	3.1.19	2022-01-20	00:03:04	01:39:44	01:55:33
hCoV-19/England/MILK-A473DD/2020|EPI_ISL_598309|2020-10-06	ERR4763851	2020-10-29	2020-10-06	B.1.177			Assigned from designation hash.	3.1.19	2022-01-20	00:00:36	00:39:22	00:26:23
hCoV-19/England/MILK-A46A7F/2020|EPI_ISL_598310|2020-10-06	ERR4763687	2020-10-29	2020-10-06	B.1.177.7			Assigned from designation hash.	3.1.19	2022-01-20	00:03:05	01:47:02	02:03:50
hCoV-19/England/MILK-A471A6/2020|EPI_ISL_598311|2020-10-06	ERR4763736	2020-10-29	2020-10-06	B.1.177			Assigned from designation hash.	3.1.19	2022-01-20	00:02:28	01:16:21	01:47:33
hCoV-19/England/MILK-A46FDA/2020|EPI_ISL_598313|2020-10-06	ERR4763647	2020-10-29	2020-10-06	B.1.177			Assigned from designation hash.	3.1.19	2022-01-20	00:04:01	01:44:11	02:27:27
hCoV-19/England/MILK-A47A14/2020|EPI_ISL_598314|2020-10-06	ERR4763838	2020-10-29	2020-10-06	B.1.1.309			Assigned from designation hash.	3.1.19	2022-01-20	00:03:33	01:09:08	02:25:21
hCoV-19/England/MILK-A47ECD/2020|EPI_ISL_598315|2020-10-06	ERR4763781	2020-10-29	2020-10-06	B.1.1.307			Assigned from designation hash.	3.1.19	2022-01-20	00:03:32	01:04:29	02:48:35
hCoV-19/England/MILK-A46EA0/2020|EPI_ISL_598316|2020-10-06	ERR4763867	2020-10-29	2020-10-06	B.1.177.9			Assigned from designation hash.	3.1.19	2022-01-20	00:03:48	01:45:47	02:39:05
hCoV-19/England/MILK-A4713D/2020|EPI_ISL_598317|2020-10-06	ERR4763723	2020-10-29	2020-10-06	B.1.177			Assigned from designation hash.	3.1.19	2022-01-20	00:03:18	01:32:09	02:17:55
hCoV-19/England/MILK-A47C5A/2020|EPI_ISL_598318|2020-10-06	ERR4763710	2020-10-29	2020-10-06	B.1.36.17			Assigned from designation hash.	3.1.19	2022-01-20	00:01:22	00:21:14	00:45:29
hCoV-19/England/MILK-A47319/2020|EPI_ISL_598319|2020-10-06	ERR4763790	2020-10-29	2020-10-06	B.1.160.23			Assigned from designation hash.	3.1.19	2022-01-20	00:02:45	01:38:30	02:36:29
hCoV-19/England/MILK-A4705E/2020|EPI_ISL_598320|2020-10-06	ERR4763667	2020-10-29	2020-10-06	B.1.177			Assigned from designation hash.	3.1.19	2022-01-20	00:02:13	00:45:18	02:26:58
hCoV-19/England/MILK-A468EE/2020|EPI_ISL_598321|2020-10-05	ERR4763612	2020-10-29	2020-10-05	B.1.1.37			Assigned from designation hash.	3.1.19	2022-01-20	00:04:10	01:23:21	02:46:51
hCoV-19/England/MILK-A47926/2020|EPI_ISL_598322|2020-10-05	ERR4763828	2020-10-29	2020-10-05	B.1.177.15	0	0.948499		3.1.19	2022-01-20	00:00:27	00:07:23	01:26:06
hCoV-19/England/MILK-A479AE/2020|EPI_ISL_598323|2020-10-05	ERR4763761	2020-10-29	2020-10-05	B.1.177			Assigned from designation hash.	3.1.19	2022-01-20	00:03:26	01:20:42	02:14:54
hCoV-19/England/MILK-A472A3/2020|EPI_ISL_598324|2020-10-06	ERR4763785	2020-10-29	2020-10-06	B.1.1			Assigned from designation hash.	3.1.19	2022-01-20	00:03:42	01:57:23	02:19:52
hCoV-19/Wales/MILK-A46C1F/2020|EPI_ISL_598325|2020-10-06	ERR4763749	2020-10-29	2020-10-06	B.1.1.37			Assigned from designation hash.	3.1.19	2022-01-20	00:04:15	02:06:06	02:20:24
hCoV-19/England/MILK-A46C6A/2020|EPI_ISL_598326|2020-10-06	ERR4763763	2020-10-29	2020-10-06	B.1.1			Assigned from designation hash.	3.1.19	2022-01-20	00:01:48	00:38:40	02:02:14
hCoV-19/England/MILK-A469FA/2020|EPI_ISL_598327|2020-10-06	ERR4763685	2020-10-29	2020-10-06	AD.2			Assigned from designation hash.	3.1.19	2022-01-20	00:03:40	01:11:33	02:25:24
hCoV-19/England/MILK-A46DD0/2020|EPI_ISL_598328|2020-10-06	ERR4763825	2020-10-29	2020-10-06	B.1.258.12	0	0.92542		3.1.19	2022-01-20	00:00:34	00:03:25	00:33:32
hCoV-19/England/MILK-A46A06/2020|EPI_ISL_598329|2020-10-06	ERR4763668	2020-10-29	2020-10-06	B.1.177.17			Assigned from designation hash.	3.1.19	2022-01-20	00:00:48	00:11:57	00:26:52
hCoV-19/England/MILK-A47AC9/2020|EPI_ISL_598330|2020-10-06	ERR4763624	2020-10-29	2020-10-06	B.1.1.279			Assigned from designation hash.	3.1.19	2022-01-20	00:00:52	00:08:52	01:26:50
hCoV-19/England/MILK-A468FD/2020|EPI_ISL_598331|2020-10-06	ERR4763614	2020-10-29	2020-10-06	B.1.177.20			Assigned from designation hash.	3.1.19	2022-01-20	00:00:28	00:07:20	00:50:22
hCoV-19/England/MILK-A46D76/2020|EPI_ISL_598332|2020-10-06	ERR4763814	2020-10-29	2020-10-06	B.1.177			Assigned from designation hash.	3.1.19	2022-01-20	00:03:36	03:07:34	01:57:23
hCoV-19/England/MILK-A46C4C/2020|EPI_ISL_598333|2020-10-06	ERR4763771	2020-10-29	2020-10-06	B.1.236			Assigned from designation hash.	3.1.19	2022-01-20	00:03:18	01:07:28	02:24:02
hCoV-19/England/MILK-A4715B/2020|EPI_ISL_598334|2020-10-06	ERR4763716	2020-10-29	2020-10-06	B.1.177			Assigned from designation hash.	3.1.19	2022-01-20	00:02:51	00:52:36	01:28:26
hCoV-19/England/MILK-A47276/2020|EPI_ISL_598335|2020-10-06	ERR4763754	2020-10-29	2020-10-06	B.1.177			Assigned from designation hash.	3.1.19	2022-01-20	00:01:24	00:28:45	00:54:03
hCoV-19/England/MILK-A4714C/2020|EPI_ISL_598336|2020-10-06	ERR4763721	2020-10-29	2020-10-06	B.1.177			Assigned from designation hash.	3.1.19	2022-01-20	00:03:10	01:05:19	02:03:46
hCoV-19/England/MILK-A47B20/2020|EPI_ISL_598337|2020-10-06	ERR4763884	2020-10-29	2020-10-06	B.1.177.4			Assigned from designation hash.	3.1.19	2022-01-20	00:01:23	00:30:31	01:16:27
hCoV-19/England/MILK-A46E73/2020|EPI_ISL_598338|2020-10-06	ERR4763863	2020-10-29	2020-10-06	B.1.177			Assigned from designation hash.	3.1.19	2022-01-20	00:03:41	01:34:05	02:22:27
hCoV-19/England/MILK-A475AA/2020|EPI_ISL_598339|2020-10-06	ERR4763660	2020-10-29	2020-10-06	B.1.177.87			Assigned from designation hash.	3.1.19	2022-01-20	00:02:44	01:41:44	02:22:05
hCoV-19/England/MILK-A4806C/2020|EPI_ISL_598340|2020-10-06	ERR4763861	2020-10-29	2020-10-06	B.1.1.434			Assigned from designation hash.	3.1.19	2022-01-20	00:02:03	00:44:58	01:29:56
hCoV-19/England/MILK-A47416/2020|EPI_ISL_598341|2020-10-06	ERR4763852	2020-10-29	2020-10-06	B.1.177			Assigned from designation hash.	3.1.19	2022-01-20	00:03:28	03:16:21	01:54:26
hCoV-19/England/MILK-A46E28/2020|EPI_ISL_598342|2020-10-06	ERR4763846	2020-10-29	2020-10-06	B.1.177			Assigned from designation hash.	3.1.19	2022-01-20	00:00:32	00:20:31	00:26:37
hCoV-19/England/MILK-A47847/2020|EPI_ISL_598343|2020-10-05	ERR4763759	2020-10-29	2020-10-05	B.1.36.17			Assigned from designation hash.	3.1.19	2022-01-20	00:03:37	01:59:12	01:58:28
hCoV-19/England/MILK-A4799F/2020|EPI_ISL_598344|2020-10-05	ERR4763780	2020-10-29	2020-10-05	B.1.177.57			Assigned from designation hash.	3.1.19	2022-01-20	00:02:45	00:50:46	02:14:01
hCoV-19/England/MILK-A47BD5/2020|EPI_ISL_598345|2020-10-05	ERR4763661	2020-10-29	2020-10-05	B.1.1.294			Assigned from designation hash.	3.1.19	2022-01-20	00:03:19	01:59:39	02:40:02
hCoV-19/England/MILK-A475F5/2020|EPI_ISL_598346|2020-10-06	ERR4763677	2020-10-29	2020-10-06	B.1.177.7			Assigned from designation hash.	3.1.19	2022-01-20	00:04:05	01:09:56	02:07:11
hCoV-19/England/MILK-A47373/2020|EPI_ISL_598347|2020-10-06	ERR4763796	2020-10-29	2020-10-06	AD.2			Assigned from designation hash.	3.1.19	2022-01-20	00:03:34	01:48:24	02:26:53
hCoV-19/England/MILK-A47FCA/2020|EPI_ISL_598348|2020-10-06	ERR4763856	2020-10-29	2020-10-06	B.1.177.4			Assigned from designation hash.	3.1.19	2022-01-20	00:02:41	00:57:26	01:16:57
hCoV-19/England/MILK-A47179/2020|EPI_ISL_598349|2020-10-06	ERR4763733	2020-10-29	2020-10-06	B.1.160.23			Assigned from designation hash.	3.1.19	2022-01-20	00:03:20	01:03:42	01:51:53
hCoV-19/England/MILK-A48099/2020|EPI_ISL_598350|2020-10-06	ERR4763876	2020-10-29	2020-10-06	B.1.177			Assigned from designation hash.	3.1.19	2022-01-20	00:00:42	00:38:52	00:57:21
hCoV-19/England/MILK-A46963/2020|EPI_ISL_598352|2020-10-06	ERR4763638	2020-10-29	2020-10-06	B.1.1.371			Assigned from designation hash.	3.1.19	2022-01-20	00:03:11	02:02:02	01:57:07
hCoV-19/England/MILK-A47021/2020|EPI_ISL_598353|2020-10-06	ERR4763675	2020-10-29	2020-10-06	B.1.177.57			Assigned from designation hash.	3.1.19	2022-01-20	00:03:52	01:16:09	02:38:15
hCoV-19/England/MILK-A46B03/2020|EPI_ISL_598354|2020-10-06	ERR4763713	2020-10-29	2020-10-06	B.1.1			Assigned from designation hash.	3.1.19	2022-01-20	00:01:53	00:40:07	01:15:35
hCoV-19/England/MILK-A46A42/2020|EPI_ISL_598355|2020-10-06	ERR4763670	2020-10-29	2020-10-06	B.1.177.7	0	1		3.1.19	2022-01-20	00:03:44	02:07:07	02:26:59
hCoV-19/England/MILK-A478B0/2020|EPI_ISL_598356|2020-10-05	ERR4763830	2020-10-29	2020-10-05	B.1.177.69			Assigned from designation hash.	3.1.19	2022-01-20	00:02:03	00:40:46	02:23:40
hCoV-19/England/MILK-A46AF7/2020|EPI_ISL_598357|2020-10-06	ERR4763714	2020-10-29	2020-10-06	B.1.236			Assigned from designation hash.	3.1.19	2022-01-20	00:01:09	00:24:38	01:49:39
hCoV-19/England/MILK-A478ED/2020|EPI_ISL_598358|2020-10-05	ERR4763832	2020-10-29	2020-10-05	B.1.177.9	0	1		3.1.19	2022-01-20	00:04:05	01:48:01	02:31:10
hCoV-19/England/MILK-A47980/2020|EPI_ISL_598359|2020-10-05	ERR4763779	2020-10-29	2020-10-05	B.1.177.69			Assigned from designation hash.	3.1.19	2022-01-20	00:03:22	01:25:54	02:13:20
hCoV-19/England/MILK-A46F43/2020|EPI_ISL_598360|2020-10-06	ERR4763617	2020-10-29	2020-10-06	B.1.177			Assigned from designation hash.	3.1.19	2022-01-20	00:03:59	01:36:40	02:48:19
hCoV-19/England/MILK-A47F8E/2020|EPI_ISL_598362|2020-10-06	ERR4763809	2020-10-29	2020-10-06	B.1.1.1			Assigned from designation hash.	3.1.19	2022-01-20	00:01:34	00:25:05	00:51:29
hCoV-19/England/MILK-A4804E/2020|EPI_ISL_598363|2020-10-06	ERR4763878	2020-10-29	2020-10-06	B.1.177.69			Assigned from designation hash.	3.1.19	2022-01-20	00:01:43	00:43:02	01:26:10
hCoV-19/England/MILK-A47768/2020|EPI_ISL_598365|2020-10-05	ERR4763707	2020-10-29	2020-10-05	B.1.177			Assigned from designation hash.	3.1.19	2022-01-20	00:02:53	00:51:51	01:56:40
hCoV-19/England/MILK-A47540/2020|EPI_ISL_598366|2020-10-06	ERR4763631	2020-10-29	2020-10-06	B.1.1.311			Assigned from designation hash.	3.1.19	2022-01-20	00:01:12	01:03:11	00:47:05
hCoV-19/England/MILK-A47BF3/2020|EPI_ISL_598367|2020-10-05	ERR4763659	2020-10-29	2020-10-05	B.1.1.294			Assigned from designation hash.	3.1.19	2022-01-20	00:02:15	03:07:20	01:09:22
hCoV-19/England/MILK-A47DB1/2020|EPI_ISL_598369|2020-10-05	ERR4763742	2020-10-29	2020-10-05	B.1.177			Assigned from designation hash.	3.1.19	2022-01-20	00:02:51	01:04:34	01:50:39
hCoV-19/England/MILK-A46AE8/2020|EPI_ISL_598370|2020-10-06	ERR4763695	2020-10-29	2020-10-06	B.1.177.50			Assigned from designation hash.	3.1.19	2022-01-20	00:04:33	02:23:34	02:14:54
hCoV-19/England/MILK-A47030/2020|EPI_ISL_598371|2020-10-06	ERR4763686	2020-10-29	2020-10-06	B.1.177			Assigned from designation hash.	3.1.19	2022-01-20	00:01:56	01:30:19	01:28:55
hCoV-19/England/MILK-A47971/2020|EPI_ISL_598372|2020-10-05	ERR4763778	2020-10-29	2020-10-05	B.1.36.16			Assigned from designation hash.	3.1.19	2022-01-20	00:03:12	01:01:56	03:17:10
hCoV-19/England/MILK-A47E90/2020|EPI_ISL_598373|2020-10-06	ERR4763798	2020-10-29	2020-10-06	B.1.1.307			Assigned from designation hash.	3.1.19	2022-01-20	00:03:22	01:22:47	01:49:27
hCoV-19/England/MILK-A475B9/2020|EPI_ISL_598374|2020-10-06	ERR4763652	2020-10-29	2020-10-06	B.1.177.82			Assigned from designation hash.	3.1.19	2022-01-20	00:03:56	02:00:13	02:14:26
hCoV-19/England/MILK-A4722B/2020|EPI_ISL_598375|2020-10-06	ERR4763751	2020-10-29	2020-10-06	B.1.177.7			Assigned from designation hash.	3.1.19	2022-01-20	00:03:37	01:15:22	02:51:20
hCoV-19/England/MILK-A47883/2020|EPI_ISL_598376|2020-10-05	ERR4763797	2020-10-29	2020-10-05	B.1.160			Assigned from designation hash.	3.1.19	2022-01-20	00:04:07	01:42:26	02:45:17
hCoV-19/England/MILK-A47355/2020|EPI_ISL_598377|2020-10-06	ERR4763820	2020-10-29	2020-10-06	B.1.177			Assigned from designation hash.	3.1.19	2022-01-20	00:03:40	01:16:47	02:15:20
hCoV-19/England/MILK-A4766B/2020|EPI_ISL_598378|2020-10-05	ERR4763701	2020-10-29	2020-10-05	B.1.1.311			Assigned from designation hash.	3.1.19	2022-01-20	00:02:16	00:49:00	01:48:00
hCoV-19/England/MILK-A4707C/2020|EPI_ISL_598379|2020-10-06	ERR4763692	2020-10-29	2020-10-06	B.1.177			Assigned from designation hash.	3.1.19	2022-01-20	00:02:09	00:58:35	01:11:44
hCoV-19/England/MILK-A47FBB/2020|EPI_ISL_598380|2020-10-06	ERR4763829	2020-10-29	2020-10-06	B.1.258.6			Assigned from designation hash.	3.1.19	2022-01-20	00:03:20	00:57:59	02:31:52
hCoV-19/England/MILK-A48011/2020|EPI_ISL_598381|2020-10-06	ERR4763860	2020-10-29	2020-10-06	B.1.177			Assigned from designation hash.	3.1.19	2022-01-20	00:02:39	00:51:18	02:11:29
hCoV-19/England/MILK-A47A05/2020|EPI_ISL_598382|2020-10-06	ERR4763840	2020-10-29	2020-10-06	B.1.1.309			Assigned from designation hash.	3.1.19	2022-01-20	00:03:45	01:13:34	02:53:35
hCoV-19/England/MILK-A46B21/2020|EPI_ISL_598383|2020-10-06	ERR4763697	2020-10-29	2020-10-06	B.1.177			Assigned from designation hash.	3.1.19	2022-01-20	00:01:06	01:03:56	01:06:45
hCoV-19/England/MILK-A470F4/2020|EPI_ISL_598385|2020-10-06	ERR4763698	2020-10-29	2020-10-06	B.1.177.7			Assigned from designation hash.	3.1.19	2022-01-20	00:00:30	00:46:10	00:44:53
hCoV-19/England/MILK-A47BE4/2020|EPI_ISL_598386|2020-10-05	ERR4763655	2020-10-29	2020-10-05	B.1.177.24			Assigned from designation hash.	3.1.19	2022-01-20	00:03:57	01:54:56	01:43:41
hCoV-19/England/MILK-A46AD9/2020|EPI_ISL_598387|2020-10-06	ERR4763715	2020-10-29	2020-10-06	B.1.177.7			Assigned from designation hash.	3.1.19	2022-01-20	00:01:09	00:23:26	01:19:39
hCoV-19/England/MILK-A47FF7/2020|EPI_ISL_598389|2020-10-06	ERR4763857	2020-10-29	2020-10-06	B.1.177			Assigned from designation hash.	3.1.19	2022-01-20	00:00:36	00:08:22	01:27:12
hCoV-19/England/MILK-A469DC/2020|EPI_ISL_598390|2020-10-06	ERR4763662	2020-10-29	2020-10-06	B.1.177.19			Assigned from designation hash.	3.1.19	2022-01-20	00:03:10	01:08:25	02:35:51
hCoV-19/Wales/MILK-A46F9E/2020|EPI_ISL_598391|2020-10-06	ERR4763620	2020-10-29	2020-10-06	B.1.160.7			Assigned from designation hash.	3.1.19	2022-01-20	00:03:21	00:58:38	02:01:34
hCoV-19/England/MILK-A4711F/2020|EPI_ISL_598392|2020-10-06	ERR4763718	2020-10-29	2020-10-06	B.1.177			Assigned from designation hash.	3.1.19	2022-01-20	00:03:38	01:40:39	02:20:19
hCoV-19/England/MILK-A46DEF/2020|EPI_ISL_598393|2020-10-06	ERR4763848	2020-10-29	2020-10-06	B.1.177.57			Assigned from designation hash.	3.1.19	2022-01-20	00:03:23	01:07:19	01:49:26
hCoV-19/England/MILK-A46972/2020|EPI_ISL_598394|2020-10-06	ERR4763621	2020-10-29	2020-10-06	B.1.1.159			Assigned from designation hash.	3.1.19	2022-01-20	00:02:29	00:36:17	01:13:02
hCoV-19/England/MILK-A469EB/2020|EPI_ISL_598395|2020-10-06	ERR4763640	2020-10-29	2020-10-06	B.1.1.37			Assigned from designation hash.	3.1.19	2022-01-20	00:03:32	01:51:59	02:04:05
hCoV-19/England/MILK-A47346/2020|EPI_ISL_598396|2020-10-06	ERR4763815	2020-10-29	2020-10-06	B.1.1			Assigned from designation hash.	3.1.19	2022-01-20	00:00:38	02:49:09	00:48:01
hCoV-19/England/MILK-A46E91/2020|EPI_ISL_598397|2020-10-06	ERR4763869	2020-10-29	2020-10-06	B.1.177			Assigned from designation hash.	3.1.19	2022-01-20	00:02:08	00:46:10	01:22:22
hCoV-19/England/MILK-A476E3/2020|EPI_ISL_598398|2020-10-05	ERR4763709	2020-10-29	2020-10-05	B.1.177			Assigned from designation hash.	3.1.19	2022-01-20	00:03:05	01:29:29	01:35:12
hCoV-19/England/MILK-A473A0/2020|EPI_ISL_598399|2020-10-06	ERR4763824	2020-10-29	2020-10-06	B.1.1.307			Assigned from designation hash.	3.1.19	2022-01-20	00:03:07	01:00:52	01:51:21
hCoV-19/England/MILK-A46A15/2020|EPI_ISL_598400|2020-10-06	ERR4763666	2020-10-29	2020-10-06	B.1.177			Assigned from designation hash.	3.1.19	2022-01-20	00:02:22	00:57:42	01:29:11
hCoV-19/England/MILK-A474BC/2020|EPI_ISL_598401|2020-10-06	ERR4763872	2020-10-29	2020-10-06	B.1.36.17			Assigned from designation hash.	3.1.19	2022-01-20	00:02:01	01:04:48	01:02:24
hCoV-19/England/MILK-A47ABA/2020|EPI_ISL_598402|2020-10-06	ERR4763625	2020-10-29	2020-10-06	B.1.1.434			Assigned from designation hash.	3.1.19	2022-01-20	00:03:50	01:23:09	02:25:59
hCoV-19/England/MILK-A46F34/2020|EPI_ISL_598403|2020-10-06	ERR4763645	2020-10-29	2020-10-06	B.1.177	0	1		3.1.19	2022-01-20	00:03:06	01:54:39	01:59:27
hCoV-19/England/MILK-A47452/2020|EPI_ISL_598404|2020-10-06	ERR4763843	2020-10-29	2020-10-06	B.1.177			Assigned from designation hash.	3.1.19	2022-01-20	00:03:10	01:03:04	02:25:51
hCoV-19/England/MILK-A46D1C/2020|EPI_ISL_598405|2020-10-06	ERR4763795	2020-10-29	2020-10-06	B.1.177.54			Assigned from designation hash.	3.1.19	2022-01-20	00:00:59	00:10:39	01:07:37
hCoV-19/England/MILK-A46A33/2020|EPI_ISL_598406|2020-10-06	ERR4763672	2020-10-29	2020-10-06	B.1.258.6			Assigned from designation hash.	3.1.19	2022-01-20	00:00:42	00:09:17	01:23:08
hCoV-19/England/MILK-A47786/2020|EPI_ISL_598407|2020-10-05	ERR4763739	2020-10-29	2020-10-05	B.1.177			Assigned from designation hash.	3.1.19	2022-01-20	00:03:04	01:07:41	02:58:07
hCoV-19/England/MILK-A4712E/2020|EPI_ISL_598408|2020-10-06	ERR4763722	2020-10-29	2020-10-06	B.1.1.37			Assigned from designation hash.	3.1.19	2022-01-20	00:02:37	00:54:51	01:31:51
hCoV-19/England/MILK-A47531/2020|EPI_ISL_598409|2020-10-06	ERR4763648	2020-10-29	2020-10-06	B.1.1.198			Assigned from designation hash.	3.1.19	2022-01-20	00:03:13	01:35:35	01:39:35
hCoV-19/England/MILK-A47249/2020|EPI_ISL_598410|2020-10-06	ERR4763752	2020-10-29	2020-10-06	B.1.177.87			Assigned from designation hash.	3.1.19	2022-01-20	00:03:11	01:05:35	02:51:22
hCoV-19/England/MILK-A46D49/2020|EPI_ISL_598411|2020-10-06	ERR4763821	2020-10-29	2020-10-06	B.1.258			Assigned from designation hash.	3.1.19	2022-01-20	00:03:51	01:09:39	02:47:19
hCoV-19/England/MILK-A47D2A/2020|EPI_ISL_598412|2020-10-05	ERR4763727	2020-10-29	2020-10-05	B.1.177			Assigned from designation hash.	3.1.19	2022-01-20	00:02:36	00:51:03	02:24:19
hCoV-19/England/MILK-A47003/2020|EPI_ISL_598413|2020-10-06	ERR4763669	2020-10-29	2020-10-06	B.1.177			Assigned from designation hash.	3.1.19	2022-01-20	00:00:27	00:06:49	00:25:26
hCoV-19/England/MILK-A46D58/2020|EPI_ISL_598414|2020-10-06	ERR4763791	2020-10-29	2020-10-06	AD.2			Assigned from designation hash.	3.1.19	2022-01-20	00:04:30	02:04:36	02:16:30
hCoV-19/England/MILK-A46CB5/2020|EPI_ISL_598415|2020-10-03	ERR4763787	2020-10-29	2020-10-03	B.1.258			Assigned from designation hash.	3.1.19	2022-01-20	00:03:25	01:15:24	02:25:31
hCoV-19/England/MILK-A46C3D/2020|EPI_ISL_598416|2020-10-06	ERR4763764	2020-10-29	2020-10-06	B.1.1.311			Assigned from designation hash.	3.1.19	2022-01-20	00:03:21	01:43:59	02:28:40
hCoV-19/England/MILK-A469AF/2020|EPI_ISL_598417|2020-10-06	ERR4763642	2020-10-29	2020-10-06	B.1.1.37			Assigned from designation hash.	3.1.19	2022-01-20	00:03:17	01:02:19	01:39:03
hCoV-19/England/MILK-A47BB7/2020|EPI_ISL_598418|2020-10-05	ERR4763657	2020-10-29	2020-10-05	B.1.160			Assigned from designation hash.	3.1.19	2022-01-20	00:02:56	00:54:50	01:28:44
hCoV-19/England/MILK-A46C97/2020|EPI_ISL_598419|2020-10-06	ERR4763766	2020-10-29	2020-10-06	B.1.177.11			Assigned from designation hash.	3.1.19	2022-01-20	00:03:04	03:13:47	01:53:45
hCoV-19/England/MILK-A47364/2020|EPI_ISL_598420|2020-10-06	ERR4763817	2020-10-29	2020-10-06	AD.2	0	1		3.1.19	2022-01-20	00:03:05	00:57:58	02:28:39
hCoV-19/England/MILK-A47EAF/2020|EPI_ISL_598421|2020-10-06	ERR4763800	2020-10-29	2020-10-06	B.1.177.17			Assigned from designation hash.	3.1.19	2022-01-20	00:01:43	00:37:50	01:27:56
hCoV-19/England/MILK-A47D93/2020|EPI_ISL_598422|2020-10-05	ERR4763740	2020-10-29	2020-10-05	B.1.221			Assigned from designation hash.	3.1.19	2022-01-20	00:02:00	00:38:25	01:57:43
hCoV-19/England/MILK-A46981/2020|EPI_ISL_598423|2020-10-06	ERR4763633	2020-10-29	2020-10-06	B.1.177.56			Assigned from designation hash.	3.1.19	2022-01-20	00:03:08	01:38:22	02:02:42
hCoV-19/England/MILK-A47917/2020|EPI_ISL_598424|2020-10-05	ERR4763803	2020-10-29	2020-10-05	B.1.177.69			Assigned from designation hash.	3.1.19	2022-01-20	00:00:45	00:08:04	00:27:07
hCoV-19/England/MILK-A46F25/2020|EPI_ISL_598425|2020-10-06	ERR4763873	2020-10-29	2020-10-06	B.1.177.54			Assigned from designation hash.	3.1.19	2022-01-20	00:01:56	00:35:13	01:17:28
hCoV-19/England/MILK-A46D67/2020|EPI_ISL_598426|2020-10-06	ERR4763818	2020-10-29	2020-10-06	B.1.177	0	1		3.1.19	2022-01-20	00:02:27	00:56:33	01:18:00
hCoV-19/England/MILK-A46EFB/2020|EPI_ISL_598427|2020-10-06	ERR4763619	2020-10-29	2020-10-06	B.1.177			Assigned from designation hash.	3.1.19	2022-01-20	00:01:01	00:18:56	01:14:34
hCoV-19/England/MILK-A47DA2/2020|EPI_ISL_598428|2020-10-05	ERR4763744	2020-10-29	2020-10-05	B.1.177			Assigned from designation hash.	3.1.19	2022-01-20	00:03:21	00:59:24	02:23:35
hCoV-19/England/MILK-A47F7F/2020|EPI_ISL_598429|2020-10-06	ERR4763837	2020-10-29	2020-10-06	B.1.177			Assigned from designation hash.	3.1.19	2022-01-20	00:03:12	01:07:39	02:24:31
hCoV-19/England/MILK-A474DA/2020|EPI_ISL_598430|2020-10-06	ERR4763868	2020-10-29	2020-10-06	B.1.258.4			Assigned from designation hash.	3.1.19	2022-01-20	00:03:21	01:05:31	01:58:41
hCoV-19/England/MILK-A47DC0/2020|EPI_ISL_598431|2020-10-05	ERR4763743	2020-10-29	2020-10-05	B.1.389			Assigned from designation hash.	3.1.19	2022-01-20	00:03:12	01:51:41	02:08:34
hCoV-19/England/MILK-A47258/2020|EPI_ISL_598432|2020-10-06	ERR4763762	2020-10-29	2020-10-06	B.1.177			Assigned from designation hash.	3.1.19	2022-01-20	00:02:40	00:58:58	02:00:15
hCoV-19/England/MILK-A46AAC/2020|EPI_ISL_598433|2020-10-06	ERR4763693	2020-10-29	2020-10-06	B.1.177.18			Assigned from designation hash.	3.1.19	2022-01-20	00:03:53	03:05:51	02:04:23
hCoV-19/England/MILK-A46CE2/2020|EPI_ISL_598434|2020-10-02	ERR4763788	2020-10-29	2020-10-02	B.1.532			Assigned from designation hash.	3.1.19	2022-01-20	00:01:19	03:01:47	00:42:50
hCoV-19/England/MILK-A47012/2020|EPI_ISL_598435|2020-10-06	ERR4763671	2020-10-29	2020-10-06	B.1.177.56			Assigned from designation hash.	3.1.19	2022-01-20	00:00:40	00:39:01	00:44:58
hCoV-19/England/MILK-A47B3F/2020|EPI_ISL_598437|2020-10-06	ERR4763880	2020-10-29	2020-10-06	B.1.258			Assigned from designation hash.	3.1.19	2022-01-20	00:03:58	01:07:53	02:55:11
hCoV-19/England/MILK-A4765C/2020|EPI_ISL_598438|2020-10-05	ERR4763699	2020-10-29	2020-10-05	B.1.177			Assigned from designation hash.	3.1.19	2022-01-20	00:02:10	00:47:21	00:54:53
hCoV-19/England/MILK-A46FBC/2020|EPI_ISL_598439|2020-10-06	ERR4763613	2020-10-29	2020-10-06	B.1.177	0	1		3.1.19	2022-01-20	00:03:32	01:17:09	02:17:38
hCoV-19/England/MILK-A46CF1/2020|EPI_ISL_598440|2020-10-02	ERR4763773	2020-10-29	2020-10-02	B.1.177.17			Assigned from designation hash.	3.1.19	2022-01-20	00:00:54	00:21:53	01:09:58
hCoV-19/England/MILK-A46EBF/2020|EPI_ISL_598441|2020-10-06	ERR4763865	2020-10-29	2020-10-06	B.1.177			Assigned from designation hash.	3.1.19	2022-01-20	00:04:04	01:22:49	02:41:00
hCoV-19/England/MILK-A4808A/2020|EPI_ISL_598442|2020-10-06	ERR4763881	2020-10-29	2020-10-06	B.1.177.69			Assigned from designation hash.	3.1.19	2022-01-20	00:02:36	01:37:23	01:56:19
hCoV-19/England/MILK-A4706D/2020|EPI_ISL_598443|2020-10-06	ERR4763673	2020-10-29	2020-10-06	B.1.177			Assigned from designation hash.	3.1.19	2022-01-20	00:02:02	01:18:11	01:29:02
hCoV-19/England/MILK-A46C88/2020|EPI_ISL_598444|2020-10-06	ERR4763753	2020-10-29	2020-10-06	B.1.177.16			Assigned from designation hash.	3.1.19	2022-01-20	00:03:33	01:07:49	02:27:43
hCoV-19/England/MILK-A4704F/2020|EPI_ISL_598445|2020-10-06	ERR4763688	2020-10-29	2020-10-06	B.1.258.3			Assigned from designation hash.	3.1.19	2022-01-20	00:03:28	01:22:37	02:31:29
hCoV-19/England/MILK-A469BE/2020|EPI_ISL_598446|2020-10-06	ERR4763646	2020-10-29	2020-10-06	B.1.177.18			Assigned from designation hash.	3.1.19	2022-01-20	00:04:10	01:22:25	03:12:33
hCoV-19/England/MILK-A480C6/2020|EPI_ISL_598447|2020-10-06	ERR4763879	2020-10-29	2020-10-06	B.1.177.69			Assigned from designation hash.	3.1.19	2022-01-20	00:04:45	02:23:42	03:17:41
hCoV-19/England/MILK-A47513/2020|EPI_ISL_598448|2020-10-06	ERR4763862	2020-10-29	2020-10-06	B.1.389			Assigned from designation hash.	3.1.19	2022-01-20	00:04:10	01:53:14	02:15:18
hCoV-19/England/MILK-A47AE7/2020|EPI_ISL_598449|2020-10-06	ERR4763882	2020-10-29	2020-10-06	B.1.1.307			Assigned from designation hash.	3.1.19	2022-01-20	00:01:00	00:25:24	01:13:08
hCoV-19/England/MILK-A48169/2020|EPI_ISL_598450|2020-10-06	ERR4763885	2020-10-29	2020-10-06	B.1.177.65			Assigned from designation hash.	3.1.19	2022-01-20	00:03:32	01:07:46	03:13:45
hCoV-19/England/MILK-A47D39/2020|EPI_ISL_598451|2020-10-05	ERR4763726	2020-10-29	2020-10-05	B.1.177			Assigned from designation hash.	3.1.19	2022-01-20	00:01:40	00:30:46	01:44:58
hCoV-19/England/MILK-A475E6/2020|EPI_ISL_598452|2020-10-06	ERR4763656	2020-10-29	2020-10-06	B.1.177.87			Assigned from designation hash.	3.1.19	2022-01-20	00:00:48	00:16:57	00:16:08
hCoV-19/England/MILK-A475D7/2020|EPI_ISL_598453|2020-10-06	ERR4763658	2020-10-29	2020-10-06	B.1.177.16			Assigned from designation hash.	3.1.19	2022-01-20	00:01:47	00:42:39	00:35:51
hCoV-19/England/MILK-A469CD/2020|EPI_ISL_598454|2020-10-06	ERR4763644	2020-10-29	2020-10-06	B.1.258.7			Assigned from designation hash.	3.1.19	2022-01-20	00:02:48	01:39:08	01:41:31
hCoV-19/England/MILK-A4763E/2020|EPI_ISL_598455|2020-10-06	ERR4763679	2020-10-29	2020-10-06	B.1.1.37			Assigned from designation hash.	3.1.19	2022-01-20	00:03:24	01:28:10	02:10:05
hCoV-19/England/MILK-A46936/2020|EPI_ISL_598456|2020-10-06	ERR4763616	2020-10-29	2020-10-06	B.1.177.87			Assigned from designation hash.	3.1.19	2022-01-20	00:03:54	01:13:40	02:09:07
hCoV-19/England/MILK-A46D3A/2020|EPI_ISL_598457|2020-10-06	ERR4763819	2020-10-29	2020-10-06	B.1.177			Assigned from designation hash.	3.1.19	2022-01-20	00:03:09	01:54:00	02:32:08
hCoV-19/England/MILK-A47F60/2020|EPI_ISL_598458|2020-10-06	ERR4763831	2020-10-29	2020-10-06	B.1.235			Assigned from designation hash.	3.1.19	2022-01-20	00:00:42	00:44:06	01:20:52
hCoV-19/England/MILK-A46E37/2020|EPI_ISL_598459|2020-10-06	ERR4763850	2020-10-29	2020-10-06	AD.2			Assigned from designation hash.	3.1.19	2022-01-20	00:01:10	00:19:32	00:51:15
hCoV-19/England/MILK-A46954/2020|EPI_ISL_598460|2020-10-06	ERR4763635	2020-10-29	2020-10-06	B.1.177.82			Assigned from designation hash.	3.1.19	2022-01-20	00:03:40	01:42:05	02:17:46
hCoV-19/England/MILK-A46B6D/2020|EPI_ISL_598461|2020-10-06	ERR4763734	2020-10-29	2020-10-06	B.1.1.204			Assigned from designation hash.	3.1.19	2022-01-20	00:03:43	01:13:35	02:37:58
hCoV-19/England/MILK-A47434/2020|EPI_ISL_598462|2020-10-06	ERR4763849	2020-10-29	2020-10-06	B.1.160.7			Assigned from designation hash.	3.1.19	2022-01-20	00:02:53	00:47:33	02:23:39
hCoV-19/England/MILK-A471B5/2020|EPI_ISL_598463|2020-10-06	ERR4763737	2020-10-29	2020-10-06	AD.2			Assigned from designation hash.	3.1.19	2022-01-20	00:03:23	01:05:51	02:57:19
hCoV-19/England/MILK-A46927/2020|EPI_ISL_598464|2020-10-06	ERR4763618	2020-10-29	2020-10-06	B.1.1.196			Assigned from designation hash.	3.1.19	2022-01-20	00:04:36	01:27:28	03:02:41
hCoV-19/England/MILK-A47A23/2020|EPI_ISL_598465|2020-10-06	ERR4763853	2020-10-29	2020-10-06	B.1.177.57			Assigned from designation hash.	3.1.19	2022-01-20	00:03:43	01:18:29	03:10:07
hCoV-19/England/MILK-A46FF8/2020|EPI_ISL_598466|2020-10-06	ERR4763664	2020-10-29	2020-10-06	B.1.177			Assigned from designation hash.	3.1.19	2022-01-20	00:03:44	01:31:59	02:02:33
hCoV-19/England/MILK-A47F9D/2020|EPI_ISL_598467|2020-10-06	ERR4763827	2020-10-29	2020-10-06	B.1.258.6			Assigned from designation hash.	3.1.19	2022-01-20	00:02:55	01:10:09	02:19:41
hCoV-19/England/MILK-A47962/2020|EPI_ISL_598468|2020-10-05	ERR4763782	2020-10-29	2020-10-05	B.1.177.82			Assigned from designation hash.	3.1.19	2022-01-20	00:02:45	01:32:15	01:54:25
hCoV-19/England/MILK-A472C1/2020|EPI_ISL_598469|2020-10-06	ERR4763768	2020-10-29	2020-10-06	B.1.160.23			Assigned from designation hash.	3.1.19	2022-01-20	00:02:08	00:47:34	01:44:02
hCoV-19/England/MILK-A47E18/2020|EPI_ISL_598470|2020-10-05	ERR4763756	2020-10-29	2020-10-05	B.1.177.9			Assigned from designation hash.	3.1.19	2022-01-20	00:03:49	01:10:48	02:05:07
hCoV-19/England/MILK-A47425/2020|EPI_ISL_598471|2020-10-06	ERR4763842	2020-10-29	2020-10-06	B.1.177			Assigned from designation hash.	3.1.19	2022-01-20	00:03:07	01:33:11	02:01:41
hCoV-19/England/MILK-A47B6C/2020|EPI_ISL_598472|2020-10-05	ERR4763653	2020-10-29	2020-10-05	B.1.177.69			Assigned from designation hash.	3.1.19	2022-01-20	00:03:32	00:58:22	02:09:24
hCoV-19/England/MILK-A46ABB/2020|EPI_ISL_598473|2020-10-06	ERR4763719	2020-10-29	2020-10-06	B.1.177.20			Assigned from designation hash.	3.1.19	2022-01-20	00:03:41	01:15:40	02:17:15
hCoV-19/England/MILK-A47197/2020|EPI_ISL_598474|2020-10-06	ERR4763731	2020-10-29	2020-10-06	B.1.177.57			Assigned from designation hash.	3.1.19	2022-01-20	00:03:02	01:48:34	01:46:46
hCoV-19/England/MILK-A475C8/2020|EPI_ISL_598475|2020-10-06	ERR4763654	2020-10-29	2020-10-06	B.1.160			Assigned from designation hash.	3.1.19	2022-01-20	00:03:46	01:58:37	02:33:31
hCoV-19/England/MILK-A47BC6/2020|EPI_ISL_598476|2020-10-05	ERR4763680	2020-10-29	2020-10-05	B.1.1.294			Assigned from designation hash.	3.1.19	2022-01-20	00:03:10	00:59:39	02:05:18
hCoV-19/England/MILK-A46A9D/2020|EPI_ISL_598477|2020-10-06	ERR4763691	2020-10-29	2020-10-06	B.1.177.81			Assigned from designation hash.	3.1.19	2022-01-20	00:00:50	00:12:29	00:18:16
hCoV-19/England/MILK-A47F06/2020|EPI_ISL_598478|2020-10-05	ERR4763806	2020-10-29	2020-10-05	B.1.177.82			Assigned from designation hash.	3.1.19	2022-01-20	00:02:21	00:50:33	01:47:56
hCoV-19/England/MILK-A47100/2020|EPI_ISL_598479|2020-10-06	ERR4763730	2020-10-29	2020-10-06	B.1.177			Assigned from designation hash.	3.1.19	2022-01-20	00:02:51	01:43:18	01:41:03
hCoV-19/Wales/MILK-A46F16/2020|EPI_ISL_598480|2020-10-06	ERR4763636	2020-10-29	2020-10-06	B.1.160.7			Assigned from designation hash.	3.1.19	2022-01-20	00:03:05	01:06:16	01:44:26
hCoV-19/England/MILK-A47391/2020|EPI_ISL_598481|2020-10-06	ERR4763822	2020-10-29	2020-10-06	AD.2			Assigned from designation hash.	3.1.19	2022-01-20	00:03:20	01:53:16	01:58:59
hCoV-19/England/MILK-A47B11/2020|EPI_ISL_598482|2020-10-06	ERR4763627	2020-10-29	2020-10-06	B.1.177.19			Assigned from designation hash.	3.1.19	2022-01-20	00:04:17	01:25:11	02:41:13
hCoV-19/England/MILK-A472FE/2020|EPI_ISL_598483|2020-10-06	ERR4763789	2020-10-29	2020-10-06	B.1.177.7			Assigned from designation hash.	3.1.19	2022-01-20	00:04:23	02:00:35	03:19:34
hCoV-19/England/MILK-A47337/2020|EPI_ISL_598484|2020-10-06	ERR4763792	2020-10-29	2020-10-06	B.1.177			Assigned from designation hash.	3.1.19	2022-01-20	00:03:09	01:10:43	01:38:50
hCoV-19/England/MILK-A47601/2020|EPI_ISL_598485|2020-10-06	ERR4763681	2020-10-29	2020-10-06	B.1.36			Assigned from designation hash.	3.1.19	2022-01-20	00:01:27	01:08:57	01:06:54
hCoV-19/England/MILK-A480B7/2020|EPI_ISL_598486|2020-10-06	ERR4763883	2020-10-29	2020-10-06	B.1.177.69			Assigned from designation hash.	3.1.19	2022-01-20	00:03:48	02:16:09	02:11:10
hCoV-19/England/MILK-A478DE/2020|EPI_ISL_598487|2020-10-05	ERR4763808	2020-10-29	2020-10-05	B.1.177.69			Assigned from designation hash.	3.1.19	2022-01-20	00:03:20	01:02:10	02:04:19
hCoV-19/England/MILK-A47874/2020|EPI_ISL_598488|2020-10-05	ERR4763826	2020-10-29	2020-10-05	B.1.177.82			Assigned from designation hash.	3.1.19	2022-01-20	00:00:33	00:47:00	00:58:29
hCoV-19/England/MILK-A47C69/2020|EPI_ISL_598489|2020-10-06	ERR4763708	2020-10-29	2020-10-06	B.1.1.301	0	0.942473		3.1.19	2022-01-20	00:00:31	00:15:05	00:11:31
hCoV-19/England/MILK-A47908/2020|EPI_ISL_598490|2020-10-05	ERR4763805	2020-10-29	2020-10-05	B.1.177			Assigned from designation hash.	3.1.19	2022-01-20	00:01:58	01:18:54	01:41:41
hCoV-19/England/MILK-A4805D/2020|EPI_ISL_598491|2020-10-06	ERR4763858	2020-10-29	2020-10-06	B.1			Assigned from designation hash.	3.1.19	2022-01-20	00:01:55	00:43:11	01:34:46
hCoV-19/England/MILK-A46A60/2020|EPI_ISL_598492|2020-10-06	ERR4763674	2020-10-29	2020-10-06	B.1.177			Assigned from designation hash.	3.1.19	2022-01-20	00:04:16	02:11:35	03:00:09
hCoV-19/England/MILK-A471C4/2020|EPI_ISL_598493|2020-10-06	ERR4763735	2020-10-29	2020-10-06	B.1.177.69			Assigned from designation hash.	3.1.19	2022-01-20	00:00:34	00:40:35	00:30:53
hCoV-19/England/MILK-A476D4/2020|EPI_ISL_598494|2020-10-05	ERR4763711	2020-10-29	2020-10-05	B.1.1.37			Assigned from designation hash.	3.1.19	2022-01-20	00:03:18	01:03:08	01:51:07
hCoV-19/England/MILK-A470A9/2020|EPI_ISL_598495|2020-10-06	ERR4763696	2020-10-29	2020-10-06	B.1.1.294			Assigned from designation hash.	3.1.19	2022-01-20	00:03:16	00:58:51	01:42:46
hCoV-19/England/MILK-A47FD9/2020|EPI_ISL_598496|2020-10-06	ERR4763854	2020-10-29	2020-10-06	B.1.1.37			Assigned from designation hash.	3.1.19	2022-01-20	00:04:06	01:11:32	02:55:35
hCoV-19/England/MILK-A47E72/2020|EPI_ISL_598497|2020-10-05	ERR4763760	2020-10-29	2020-10-05	B.1.610			Assigned from designation hash.	3.1.19	2022-01-20	00:02:16	00:54:58	01:45:36
hCoV-19/England/MILK-A46D94/2020|EPI_ISL_598498|2020-10-06	ERR4763812	2020-10-29	2020-10-06	B.1.177.54			Assigned from designation hash.	3.1.19	2022-01-20	00:04:09	01:54:50	02:31:06
hCoV-19/England/MILK-A47C3C/2020|EPI_ISL_598499|2020-10-05	ERR4763682	2020-10-29	2020-10-05	B.1.438			Assigned from designation hash.	3.1.19	2022-01-20	00:02:44	01:01:14	01:55:33
hCoV-19/England/MILK-A46CA6/2020|EPI_ISL_598500|2020-10-06	ERR4763769	2020-10-29	2020-10-06	B.1.177.16			Assigned from designation hash.	3.1.19	2022-01-20	00:03:25	01:05:34	02:22:36
hCoV-19/England/MILK-A4723A/2020|EPI_ISL_598501|2020-10-06	ERR4763767	2020-10-29	2020-10-06	B.1.1.39			Assigned from designation hash.	3.1.19	2022-01-20	00:03:05	01:01:16	02:24:49
hCoV-19/England/MILK-A47443/2020|EPI_ISL_598502|2020-10-06	ERR4763847	2020-10-29	2020-10-06	B.1.177			Assigned from designation hash.	3.1.19	2022-01-20	00:02:25	00:52:48	02:01:04
hCoV-19/England/MILK-A47CB4/2020|EPI_ISL_598503|2020-10-05	ERR4763684	2020-10-29	2020-10-05	B.1.177.4			Assigned from designation hash.	3.1.19	2022-01-20	00:03:14	00:59:57	03:12:33
hCoV-19/England/MILK-A47294/2020|EPI_ISL_598505|2020-10-06	ERR4763750	2020-10-29	2020-10-06	B.1.160.23			Assigned from designation hash.	3.1.19	2022-01-20	00:03:14	01:02:50	02:41:57
hCoV-19/England/MILK-A47504/2020|EPI_ISL_598506|2020-10-05	ERR4763874	2020-10-29	2020-10-05	B.1.416.1			Assigned from designation hash.	3.1.19	2022-01-20	00:00:59	00:54:42	00:56:21
hCoV-19/England/MILK-A46CD3/2020|EPI_ISL_598507|2020-10-02	ERR4763784	2020-10-29	2020-10-02	B.1.177.4			Assigned from designation hash.	3.1.19	2022-01-20	00:02:28	00:55:07	01:33:53
hCoV-19/England/MILK-A47DEE/2020|EPI_ISL_598508|2020-10-05	ERR4763757	2020-10-29	2020-10-05	B.1.177.57			Assigned from designation hash.	3.1.19	2022-01-20	00:03:16	01:37:41	02:17:36
hCoV-19/England/MILK-A47892/2020|EPI_ISL_598509|2020-10-05	ERR4763799	2020-10-29	2020-10-05	B.1.177.69			Assigned from designation hash.	3.1.19	2022-01-20	00:01:03	00:11:50	00:43:40
hCoV-19/England/MILK-A46EEC/2020|EPI_ISL_598510|2020-10-06	ERR4763634	2020-10-29	2020-10-06	B.1.258			Assigned from designation hash.	3.1.19	2022-01-20	00:03:33	01:51:13	02:02:44
hCoV-19/England/MILK-A47935/2020|EPI_ISL_598511|2020-10-05	ERR4763801	2020-10-29	2020-10-05	B.1.177.69			Assigned from designation hash.	3.1.19	2022-01-20	00:03:34	02:02:33	02:37:57
hCoV-19/England/MILK-A47522/2020|EPI_ISL_598512|2020-10-06	ERR4763628	2020-10-29	2020-10-06	B.1.177.54			Assigned from designation hash.	3.1.19	2022-01-20	00:02:34	00:49:12	02:00:04
hCoV-19/England/MILK-A47FE8/2020|EPI_ISL_598513|2020-10-06	ERR4763839	2020-10-29	2020-10-06	B.1.221.1			Assigned from designation hash.	3.1.19	2022-01-20	00:03:06	01:06:56	02:00:53
hCoV-19/England/MILK-A46E82/2020|EPI_ISL_598515|2020-10-06	ERR4763871	2020-10-29	2020-10-06	B.1.177.56			Assigned from designation hash.	3.1.19	2022-01-20	00:02:51	01:35:32	01:52:10
hCoV-19/England/MILK-A48002/2020|EPI_ISL_598516|2020-10-06	ERR4763841	2020-10-29	2020-10-06	AD.2			Assigned from designation hash.	3.1.19	2022-01-20	00:03:31	01:14:03	02:33:03
hCoV-19/England/MILK-A47C96/2020|EPI_ISL_598517|2020-10-05	ERR4763704	2020-10-29	2020-10-05	B.1.177			Assigned from designation hash.	3.1.19	2022-01-20	00:01:19	00:20:25	02:07:36
hCoV-19/England/MILK-A47CE1/2020|EPI_ISL_598518|2020-10-05	ERR4763729	2020-10-29	2020-10-05	B.1.177			Assigned from designation hash.	3.1.19	2022-01-20	00:02:26	01:21:03	01:49:39
hCoV-19/England/MILK-A471F1/2020|EPI_ISL_598519|2020-10-06	ERR4763746	2020-10-29	2020-10-06	B.1.160.23			Assigned from designation hash.	3.1.19	2022-01-20	00:03:30	01:59:48	02:06:24
hCoV-19/England/MILK-A479CC/2020|EPI_ISL_598520|2020-10-06	ERR4763855	2020-10-29	2020-10-06	B.1.177			Assigned from designation hash.	3.1.19	2022-01-20	00:03:07	01:57:45	02:12:24
hCoV-19/England/MILK-A46ECE/2020|EPI_ISL_598521|2020-10-06	ERR4763641	2020-10-29	2020-10-06	B.1.177			Assigned from designation hash.	3.1.19	2022-01-20	00:03:13	01:03:24	02:04:36
hCoV-19/England/MILK-A4807B/2020|EPI_ISL_598523|2020-10-06	ERR4763875	2020-10-29	2020-10-06	B.1.258			Assigned from designation hash.	3.1.19	2022-01-20	00:01:06	00:34:00	00:50:19
hCoV-19/England/MILK-A45023/2020|EPI_ISL_598524|2020-10-06	ERR4763590	2020-10-29	2020-10-06	B.1.221.1			Assigned from designation hash.	3.1.19	2022-01-20	00:02:49	01:35:25	01:45:09
hCoV-19/England/MILK-A461A7/2020|EPI_ISL_598525|2020-10-06	ERR4763558	2020-10-29	2020-10-06	B.1.177			Assigned from designation hash.	3.1.19	2022-01-20	00:03:35	01:22:27	02:00:16
hCoV-19/England/MILK-A4621D/2020|EPI_ISL_598526|2020-10-06	ERR4763581	2020-10-29	2020-10-06	B.1.36.17			Assigned from designation hash.	3.1.19	2022-01-20	00:04:12	01:26:40	01:54:23
hCoV-19/England/MILK-A457E2/2020|EPI_ISL_598527|2020-10-06	ERR4763384	2020-10-29	2020-10-06	B.1.177.69			Assigned from designation hash.	3.1.19	2022-01-20	00:01:25	00:21:48	00:43:49
hCoV-19/England/MILK-A45C6B/2020|EPI_ISL_598528|2020-10-06	ERR4763598	2020-10-29	2020-10-06	B.1.1.198			Assigned from designation hash.	3.1.19	2022-01-20	00:02:58	00:59:57	01:34:33
hCoV-19/England/MILK-A464AE/2020|EPI_ISL_598529|2020-10-05	ERR4763405	2020-10-29	2020-10-05	AD.2			Assigned from designation hash.	3.1.19	2022-01-20	00:03:37	01:49:38	01:50:38
hCoV-19/England/MILK-A45ADA/2020|EPI_ISL_598530|2020-10-06	ERR4763511	2020-10-29	2020-10-06	B.1.36.1			Assigned from designation hash.	3.1.19	2022-01-20	00:02:51	01:02:53	01:42:47
hCoV-19/England/MILK-A457F1/2020|EPI_ISL_598531|2020-10-06	ERR4763382	2020-10-29	2020-10-06	B.1.177.69			Assigned from designation hash.	3.1.19	2022-01-20	00:02:27	00:41:19	01:30:23
hCoV-19/England/MILK-A450BA/2020|EPI_ISL_598532|2020-10-06	ERR4763593	2020-10-29	2020-10-06	B.1.1.311			Assigned from designation hash.	3.1.19	2022-01-20	00:03:40	01:14:36	01:47:51
hCoV-19/England/MILK-A45788/2020|EPI_ISL_598533|2020-10-06	ERR4763348	2020-10-29	2020-10-06	B.1.36.28			Assigned from designation hash.	3.1.19	2022-01-20	00:02:59	01:05:28	01:42:18
hCoV-19/England/MILK-A45E47/2020|EPI_ISL_598534|2020-10-06	ERR4763397	2020-10-29	2020-10-06	B.1.177			Assigned from designation hash.	3.1.19	2022-01-20	00:01:02	00:39:55	00:57:17
hCoV-19/England/MILK-A46277/2020|EPI_ISL_598536|2020-10-04	ERR4763601	2020-10-29	2020-10-04	B.1.236			Assigned from designation hash.	3.1.19	2022-01-20	00:03:17	01:07:00	01:52:46
hCoV-19/England/MILK-A45BF5/2020|EPI_ISL_598537|2020-10-06	ERR4763589	2020-10-29	2020-10-06	B.1.177.56			Assigned from designation hash.	3.1.19	2022-01-20	00:04:29	02:11:42	02:51:48
hCoV-19/England/MILK-A4682A/2020|EPI_ISL_598538|2020-10-06	ERR4763578	2020-10-29	2020-10-06	B.1.177.82			Assigned from designation hash.	3.1.19	2022-01-20	00:00:19	00:06:29	01:48:20
hCoV-19/England/MILK-A466F3/2020|EPI_ISL_598539|2020-10-05	ERR4763499	2020-10-29	2020-10-05	B.1.177.4			Assigned from designation hash.	3.1.19	2022-01-20	00:00:53	00:45:35	00:42:07
hCoV-19/England/MILK-A44B50/2020|EPI_ISL_598540|2020-10-07	ERR4763345	2020-10-29	2020-10-07	B.1.177.69			Assigned from designation hash.	3.1.19	2022-01-20	00:02:12	00:46:05	02:29:23
hCoV-19/England/MILK-A45C7A/2020|EPI_ISL_598541|2020-10-06	ERR4763596	2020-10-29	2020-10-06	B.1.1.240			Assigned from designation hash.	3.1.19	2022-01-20	00:03:32	01:07:09	02:11:49
hCoV-19/England/MILK-A4575B/2020|EPI_ISL_598542|2020-10-06	ERR4763320	2020-10-29	2020-10-06	B.1.177.57			Assigned from designation hash.	3.1.19	2022-01-20	00:02:20	00:44:30	01:24:46
hCoV-19/England/MILK-A45CE3/2020|EPI_ISL_598543|2020-10-06	ERR4763335	2020-10-29	2020-10-06	B.1.177.19			Assigned from designation hash.	3.1.19	2022-01-20	00:01:06	00:17:02	00:36:26
hCoV-19/England/MILK-A462FF/2020|EPI_ISL_598544|2020-10-04	ERR4763327	2020-10-29	2020-10-04	B.1.1.272			Assigned from designation hash.	3.1.19	2022-01-20	00:02:46	00:57:39	01:47:46
hCoV-19/England/MILK-A4574C/2020|EPI_ISL_598546|2020-10-06	ERR4763339	2020-10-29	2020-10-06	B.1.160.23			Assigned from designation hash.	3.1.19	2022-01-20	00:01:59	01:37:46	01:17:07
hCoV-19/England/MILK-A44D0F/2020|EPI_ISL_598547|2020-10-06	ERR4763416	2020-10-29	2020-10-06	B.1.177.57			Assigned from designation hash.	3.1.19	2022-01-20	00:02:57	01:35:09	02:02:05
hCoV-19/England/MILK-A44EEE/2020|EPI_ISL_598548|2020-10-06	ERR4763505	2020-10-29	2020-10-06	B.1.610			Assigned from designation hash.	3.1.19	2022-01-20	00:03:58	01:18:59	03:04:55
hCoV-19/England/MILK-A459CE/2020|EPI_ISL_598549|2020-10-06	ERR4763435	2020-10-29	2020-10-06	B.1.177.17			Assigned from designation hash.	3.1.19	2022-01-20	00:03:06	01:04:26	01:41:05
hCoV-19/England/MILK-A45E83/2020|EPI_ISL_598550|2020-10-06	ERR4763406	2020-10-29	2020-10-06	B.1.258			Assigned from designation hash.	3.1.19	2022-01-20	00:04:00	01:12:11	02:50:29
hCoV-19/England/MILK-A44C20/2020|EPI_ISL_598551|2020-10-05	ERR4763385	2020-10-29	2020-10-05	B.1.177.15			Assigned from designation hash.	3.1.19	2022-01-20	00:03:40	01:42:06	02:27:14
hCoV-19/England/MILK-A44FFA/2020|EPI_ISL_598552|2020-10-06	ERR4763570	2020-10-29	2020-10-06	B.1.177.16			Assigned from designation hash.	3.1.19	2022-01-20	00:02:36	00:57:37	02:42:46
hCoV-19/England/MILK-A458FE/2020|EPI_ISL_598553|2020-10-06	ERR4763419	2020-10-29	2020-10-06	B.1.177			Assigned from designation hash.	3.1.19	2022-01-20	00:03:28	01:17:49	01:50:17
hCoV-19/England/MILK-A45A16/2020|EPI_ISL_598554|2020-10-06	ERR4763480	2020-10-29	2020-10-06	B.1.258.7			Assigned from designation hash.	3.1.19	2022-01-20	00:01:24	00:36:22	01:11:37
hCoV-19/England/MILK-A45AAD/2020|EPI_ISL_598555|2020-10-06	ERR4763513	2020-10-29	2020-10-06	B.1.177			Assigned from designation hash.	3.1.19	2022-01-20	00:03:40	01:11:50	02:53:17
hCoV-19/England/MILK-A45B7D/2020|EPI_ISL_598556|2020-10-06	ERR4763543	2020-10-29	2020-10-06	B.1.160			Assigned from designation hash.	3.1.19	2022-01-20	00:03:29	01:19:02	02:02:32
hCoV-19/England/MILK-A44C7B/2020|EPI_ISL_598557|2020-10-06	ERR4763393	2020-10-29	2020-10-06	B.1.177.54			Assigned from designation hash.	3.1.19	2022-01-20	00:03:57	01:32:09	03:27:00
hCoV-19/England/MILK-A458C1/2020|EPI_ISL_598558|2020-10-06	ERR4763423	2020-10-29	2020-10-06	B.1.160			Assigned from designation hash.	3.1.19	2022-01-20	00:02:18	01:03:05	02:04:10
hCoV-19/England/MILK-A44D3C/2020|EPI_ISL_598559|2020-10-06	ERR4763438	2020-10-29	2020-10-06	B.1.177.20			Assigned from designation hash.	3.1.19	2022-01-20	00:03:44	01:45:09	02:23:08
hCoV-19/England/MILK-A46189/2020|EPI_ISL_598560|2020-10-06	ERR4763577	2020-10-29	2020-10-06	B.1.177.8			Assigned from designation hash.	3.1.19	2022-01-20	00:00:39	01:03:31	00:16:00
hCoV-19/England/MILK-A45E0B/2020|EPI_ISL_598562|2020-10-06	ERR4763377	2020-10-29	2020-10-06	B.1.177			Assigned from designation hash.	3.1.19	2022-01-20	00:02:03	00:37:57	01:37:07
hCoV-19/England/MILK-A45B40/2020|EPI_ISL_598563|2020-10-06	ERR4763539	2020-10-29	2020-10-06	B.1.177			Assigned from designation hash.	3.1.19	2022-01-20	00:04:00	01:21:22	02:08:42
hCoV-19/England/MILK-A44BBA/2020|EPI_ISL_598565|2020-10-04	ERR4763361	2020-10-29	2020-10-04	B.1.177.57			Assigned from designation hash.	3.1.19	2022-01-20	00:00:46	00:06:18	00:17:47
hCoV-19/England/MILK-A44D69/2020|EPI_ISL_598566|2020-10-06	ERR4763434	2020-10-29	2020-10-06	AD.2			Assigned from designation hash.	3.1.19	2022-01-20	00:03:13	01:13:36	01:52:52
hCoV-19/England/MILK-A44B7E/2020|EPI_ISL_598567|2020-10-07	ERR4763343	2020-10-29	2020-10-07	B.1.177			Assigned from designation hash.	3.1.19	2022-01-20	00:04:03	01:21:33	02:48:43
hCoV-19/England/MILK-A45885/2020|EPI_ISL_598569|2020-10-06	ERR4763388	2020-10-29	2020-10-06	B.1.36.17			Assigned from designation hash.	3.1.19	2022-01-20	00:04:02	01:15:59	02:29:29
hCoV-19/England/MILK-A44A62/2020|EPI_ISL_598570|2020-10-07	ERR4763338	2020-10-29	2020-10-07	AD.2			Assigned from designation hash.	3.1.19	2022-01-20	00:03:39	01:24:19	02:23:00
hCoV-19/England/MILK-A44F90/2020|EPI_ISL_598571|2020-10-06	ERR4763559	2020-10-29	2020-10-06	B.1.1.315			Assigned from designation hash.	3.1.19	2022-01-20	00:03:38	01:21:43	02:13:24
hCoV-19/England/MILK-A468C0/2020|EPI_ISL_598573|2020-10-05	ERR4763605	2020-10-29	2020-10-05	AD.2			Assigned from designation hash.	3.1.19	2022-01-20	00:02:50	00:54:23	01:39:58
hCoV-19/England/MILK-A44CB7/2020|EPI_ISL_598575|2020-10-06	ERR4763420	2020-10-29	2020-10-06	B.1.258.6			Assigned from designation hash.	3.1.19	2022-01-20	00:03:20	01:06:36	02:44:09
hCoV-19/England/MILK-A45B9B/2020|EPI_ISL_598576|2020-10-06	ERR4763560	2020-10-29	2020-10-06	B.1.1.37			Assigned from designation hash.	3.1.19	2022-01-20	00:03:45	01:20:25	02:44:29
hCoV-19/England/MILK-A4613E/2020|EPI_ISL_598577|2020-10-06	ERR4763553	2020-10-29	2020-10-06	B.1.177.69			Assigned from designation hash.	3.1.19	2022-01-20	00:03:57	02:15:44	03:03:25
hCoV-19/England/MILK-A45014/2020|EPI_ISL_598578|2020-10-06	ERR4763561	2020-10-29	2020-10-06	B.1.177			Assigned from designation hash.	3.1.19	2022-01-20	00:03:56	01:23:32	02:04:27
hCoV-19/England/MILK-A4606E/2020|EPI_ISL_598579|2020-10-06	ERR4763518	2020-10-29	2020-10-06	B.1.36.9			Assigned from designation hash.	3.1.19	2022-01-20	00:03:23	01:14:56	02:32:35
hCoV-19/England/MILK-A45D86/2020|EPI_ISL_598580|2020-10-06	ERR4763356	2020-10-29	2020-10-06	B.1.1.307			Assigned from designation hash.	3.1.19	2022-01-20	00:03:36	03:02:12	01:44:22
hCoV-19/England/MILK-A46286/2020|EPI_ISL_598581|2020-10-04	ERR4763606	2020-10-29	2020-10-04	B.1.236			Assigned from designation hash.	3.1.19	2022-01-20	00:04:16	01:18:03	02:33:13
hCoV-19/England/MILK-A45E65/2020|EPI_ISL_598582|2020-10-06	ERR4763403	2020-10-29	2020-10-06	B.1.177			Assigned from designation hash.	3.1.19	2022-01-20	00:00:43	00:46:52	00:57:31
hCoV-19/England/MILK-A45F62/2020|EPI_ISL_598583|2020-10-06	ERR4763467	2020-10-29	2020-10-06	B.1.177			Assigned from designation hash.	3.1.19	2022-01-20	00:03:18	00:56:35	01:41:07
hCoV-19/England/MILK-A45BAA/2020|EPI_ISL_598584|2020-10-06	ERR4763564	2020-10-29	2020-10-06	B.1.36.31			Assigned from designation hash.	3.1.19	2022-01-20	00:03:11	01:01:38	01:49:02
hCoV-19/England/MILK-A466A8/2020|EPI_ISL_598585|2020-10-05	ERR4763496	2020-10-29	2020-10-05	B.1.177			Assigned from designation hash.	3.1.19	2022-01-20	00:01:45	00:36:19	01:27:41
hCoV-19/England/MILK-A46866/2020|EPI_ISL_598586|2020-10-06	ERR4763576	2020-10-29	2020-10-06	B.1.177.82			Assigned from designation hash.	3.1.19	2022-01-20	00:01:38	00:51:40	01:28:16
hCoV-19/England/MILK-A46602/2020|EPI_ISL_598587|2020-10-05	ERR4763468	2020-10-29	2020-10-05	B.1.177.33			Assigned from designation hash.	3.1.19	2022-01-20	00:03:59	01:56:06	02:06:22
hCoV-19/England/MILK-A45E38/2020|EPI_ISL_598588|2020-10-06	ERR4763401	2020-10-29	2020-10-06	B.1.1.130			Assigned from designation hash.	3.1.19	2022-01-20	00:00:41	00:09:25	01:36:53
hCoV-19/England/MILK-A45A61/2020|EPI_ISL_598589|2020-10-06	ERR4763454	2020-10-29	2020-10-06	B.1.1.1			Assigned from designation hash.	3.1.19	2022-01-20	00:00:25	00:11:35	00:27:35
hCoV-19/England/MILK-A44FEB/2020|EPI_ISL_598590|2020-10-06	ERR4763568	2020-10-29	2020-10-06	B.1.177.4			Assigned from designation hash.	3.1.19	2022-01-20	00:00:55	00:17:59	00:30:46
hCoV-19/England/MILK-A45A8F/2020|EPI_ISL_598591|2020-10-06	ERR4763484	2020-10-29	2020-10-06	B.1.177.7			Assigned from designation hash.	3.1.19	2022-01-20	00:03:04	01:41:02	01:39:24
hCoV-19/England/MILK-A44DB4/2020|EPI_ISL_598592|2020-10-06	ERR4763437	2020-10-29	2020-10-06	B.1.177			Assigned from designation hash.	3.1.19	2022-01-20	00:03:22	01:47:34	02:07:31
hCoV-19/England/MILK-A461D4/2020|EPI_ISL_598593|2020-10-06	ERR4763573	2020-10-29	2020-10-06	B.1.177.7			Assigned from designation hash.	3.1.19	2022-01-20	00:03:18	01:08:16	02:40:57
hCoV-19/England/MILK-A44BC9/2020|EPI_ISL_598594|2020-10-04	ERR4763359	2020-10-29	2020-10-04	B.1.36.16			Assigned from designation hash.	3.1.19	2022-01-20	00:03:18	00:54:21	02:26:05
hCoV-19/England/MILK-A45858/2020|EPI_ISL_598595|2020-10-06	ERR4763390	2020-10-29	2020-10-06	B.1.177.57			Assigned from designation hash.	3.1.19	2022-01-20	00:02:35	01:33:04	01:43:08
hCoV-19/England/MILK-A45032/2020|EPI_ISL_598596|2020-10-06	ERR4763587	2020-10-29	2020-10-06	B.1.177.4			Assigned from designation hash.	3.1.19	2022-01-20	00:03:57	01:19:36	02:35:49
hCoV-19/England/MILK-A45FDB/2020|EPI_ISL_598597|2020-10-06	ERR4763447	2020-10-29	2020-10-06	B.1.258.3			Assigned from designation hash.	3.1.19	2022-01-20	00:00:25	00:43:20	00:56:58
hCoV-19/England/MILK-A46769/2020|EPI_ISL_598598|2020-10-05	ERR4763552	2020-10-29	2020-10-05	B.1.1			Assigned from designation hash.	3.1.19	2022-01-20	00:00:50	00:17:53	01:11:57
hCoV-19/England/MILK-A467A5/2020|EPI_ISL_598599|2020-10-05	ERR4763530	2020-10-29	2020-10-05	B.1.177			Assigned from designation hash.	3.1.19	2022-01-20	00:03:38	01:11:48	02:02:01
hCoV-19/England/MILK-A44D96/2020|EPI_ISL_598600|2020-10-06	ERR4763448	2020-10-29	2020-10-06	AK.1			Assigned from designation hash.	3.1.19	2022-01-20	00:04:03	02:08:00	02:39:09
hCoV-19/England/MILK-A45955/2020|EPI_ISL_598601|2020-10-06	ERR4763449	2020-10-29	2020-10-06	B.1.1.307			Assigned from designation hash.	3.1.19	2022-01-20	00:03:50	01:28:47	02:44:45
hCoV-19/England/MILK-A46022/2020|EPI_ISL_598602|2020-10-06	ERR4763489	2020-10-29	2020-10-06	B.1.177			Assigned from designation hash.	3.1.19	2022-01-20	00:03:21	01:32:11	02:18:55
hCoV-19/England/MILK-A45B31/2020|EPI_ISL_598604|2020-10-06	ERR4763532	2020-10-29	2020-10-06	B.1.36.16			Assigned from designation hash.	3.1.19	2022-01-20	00:00:52	00:35:12	00:55:08
hCoV-19/England/MILK-A46198/2020|EPI_ISL_598605|2020-10-06	ERR4763554	2020-10-29	2020-10-06	B.1.177.16			Assigned from designation hash.	3.1.19	2022-01-20	00:01:42	00:55:45	01:17:45
hCoV-19/England/MILK-A44CA8/2020|EPI_ISL_598606|2020-10-06	ERR4763422	2020-10-29	2020-10-06	B.1.1			Assigned from designation hash.	3.1.19	2022-01-20	00:03:22	01:04:27	01:47:04
hCoV-19/England/MILK-A46101/2020|EPI_ISL_598607|2020-10-06	ERR4763527	2020-10-29	2020-10-06	B.1.177.16			Assigned from designation hash.	3.1.19	2022-01-20	00:03:10	01:07:51	01:59:47
hCoV-19/England/MILK-A45DD1/2020|EPI_ISL_598608|2020-10-06	ERR4763373	2020-10-29	2020-10-06	B.1.177			Assigned from designation hash.	3.1.19	2022-01-20	00:04:11	01:29:24	02:57:09
hCoV-19/England/MILK-A44E75/2020|EPI_ISL_598609|2020-10-06	ERR4763477	2020-10-29	2020-10-06	B.1.258			Assigned from designation hash.	3.1.19	2022-01-20	00:02:47	02:05:49	01:54:05
hCoV-19/England/MILK-A45FBD/2020|EPI_ISL_598610|2020-10-06	ERR4763465	2020-10-29	2020-10-06	B.1.258.3			Assigned from designation hash.	3.1.19	2022-01-20	00:04:38	01:19:56	02:17:33
hCoV-19/England/MILK-A45991/2020|EPI_ISL_598611|2020-10-06	ERR4763436	2020-10-29	2020-10-06	B.1.177.8			Assigned from designation hash.	3.1.19	2022-01-20	00:00:40	00:11:35	00:43:23
hCoV-19/England/MILK-A44F81/2020|EPI_ISL_598612|2020-10-06	ERR4763544	2020-10-29	2020-10-06	B.1.218			Assigned from designation hash.	3.1.19	2022-01-20	00:02:21	00:45:17	01:23:06
hCoV-19/England/MILK-A450C9/2020|EPI_ISL_598613|2020-10-06	ERR4763597	2020-10-29	2020-10-06	B.1.177.69			Assigned from designation hash.	3.1.19	2022-01-20	00:04:26	01:19:48	03:17:04
hCoV-19/England/MILK-A468A2/2020|EPI_ISL_598614|2020-10-05	ERR4763604	2020-10-29	2020-10-05	B.1.1.279			Assigned from designation hash.	3.1.19	2022-01-20	00:01:36	00:30:30	00:56:00
hCoV-19/England/MILK-A46893/2020|EPI_ISL_598615|2020-10-05	ERR4763610	2020-10-29	2020-10-05	B.1.1.294			Assigned from designation hash.	3.1.19	2022-01-20	00:01:45	00:35:03	01:16:24
hCoV-19/England/MILK-A462B3/2020|EPI_ISL_598616|2020-10-04	ERR4763324	2020-10-29	2020-10-04	B.1.160			Assigned from designation hash.	3.1.19	2022-01-20	00:03:58	01:19:12	02:04:13
hCoV-19/England/MILK-A45EDE/2020|EPI_ISL_598617|2020-10-06	ERR4763427	2020-10-29	2020-10-06	B.1.177.57			Assigned from designation hash.	3.1.19	2022-01-20	00:03:00	01:04:19	02:02:15
hCoV-19/England/MILK-A464EA/2020|EPI_ISL_598618|2020-10-05	ERR4763408	2020-10-29	2020-10-05	B.1.177			Assigned from designation hash.	3.1.19	2022-01-20	00:01:06	00:19:13	00:35:46
hCoV-19/England/MILK-A45BB9/2020|EPI_ISL_598619|2020-10-06	ERR4763566	2020-10-29	2020-10-06	B.1.36.31			Assigned from designation hash.	3.1.19	2022-01-20	00:01:54	00:50:35	02:03:55
hCoV-19/England/MILK-A457B5/2020|EPI_ISL_598620|2020-10-06	ERR4763358	2020-10-29	2020-10-06	B.1.221.1			Assigned from designation hash.	3.1.19	2022-01-20	00:01:49	00:29:52	01:20:30
hCoV-19/England/MILK-A45DC2/2020|EPI_ISL_598621|2020-10-06	ERR4763375	2020-10-29	2020-10-06	B.1.36.17			Assigned from designation hash.	3.1.19	2022-01-20	00:03:16	03:10:49	01:59:50
hCoV-19/England/MILK-A45005/2020|EPI_ISL_598622|2020-10-06	ERR4763565	2020-10-29	2020-10-06	B.1.160			Assigned from designation hash.	3.1.19	2022-01-20	00:03:36	03:15:27	02:00:14
hCoV-19/England/MILK-A44FAF/2020|EPI_ISL_598623|2020-10-06	ERR4763572	2020-10-29	2020-10-06	B.1.177			Assigned from designation hash.	3.1.19	2022-01-20	00:03:49	01:59:05	02:23:09
hCoV-19/England/MILK-A4667B/2020|EPI_ISL_598624|2020-10-05	ERR4763492	2020-10-29	2020-10-05	B.1.177.19			Assigned from designation hash.	3.1.19	2022-01-20	00:03:27	01:10:10	02:31:51
hCoV-19/England/MILK-A46471/2020|EPI_ISL_598625|2020-10-05	ERR4763402	2020-10-29	2020-10-05	B.1.177			Assigned from designation hash.	3.1.19	2022-01-20	00:00:45	00:08:30	00:15:07
hCoV-19/England/MILK-A462A4/2020|EPI_ISL_598626|2020-10-04	ERR4763603	2020-10-29	2020-10-04	B.1.258.12			Assigned from designation hash.	3.1.19	2022-01-20	00:02:39	01:35:27	01:59:55
hCoV-19/England/MILK-A4671E/2020|EPI_ISL_598627|2020-10-06	ERR4763528	2020-10-29	2020-10-06	B.1.1.204			Assigned from designation hash.	3.1.19	2022-01-20	00:01:28	01:00:24	01:30:40
hCoV-19/England/MILK-A45AE9/2020|EPI_ISL_598628|2020-10-06	ERR4763504	2020-10-29	2020-10-06	B.1.177.7			Assigned from designation hash.	3.1.19	2022-01-20	00:03:24	01:00:02	01:57:54
hCoV-19/England/MILK-A466C6/2020|EPI_ISL_598629|2020-10-05	ERR4763519	2020-10-29	2020-10-05	B.1.258			Assigned from designation hash.	3.1.19	2022-01-20	00:02:19	01:29:34	01:53:32
hCoV-19/England/MILK-A46435/2020|EPI_ISL_598630|2020-10-05	ERR4763378	2020-10-29	2020-10-05	B.1.221.1			Assigned from designation hash.	3.1.19	2022-01-20	00:03:34	01:01:21	02:37:47
hCoV-19/England/MILK-A44AAE/2020|EPI_ISL_598631|2020-10-07	ERR4763312	2020-10-29	2020-10-07	B.1.160.23			Assigned from designation hash.	3.1.19	2022-01-20	00:05:02	01:41:53	03:29:33
hCoV-19/England/MILK-A4664E/2020|EPI_ISL_598632|2020-10-05	ERR4763464	2020-10-29	2020-10-05	B.1.177.87			Assigned from designation hash.	3.1.19	2022-01-20	00:05:16	01:36:20	02:57:09
hCoV-19/England/MILK-A45D68/2020|EPI_ISL_598633|2020-10-06	ERR4763353	2020-10-29	2020-10-06	B.1.36			Assigned from designation hash.	3.1.19	2022-01-20	00:03:47	01:24:24	02:29:11
hCoV-19/England/MILK-A44A71/2020|EPI_ISL_598634|2020-10-07	ERR4763313	2020-10-29	2020-10-07	B.1.160.23			Assigned from designation hash.	3.1.19	2022-01-20	00:05:03	01:35:05	03:49:55
hCoV-19/England/MILK-A44C4E/2020|EPI_ISL_598636|2020-10-05	ERR4763381	2020-10-29	2020-10-05	B.1.177.9			Assigned from designation hash.	3.1.19	2022-01-20	00:03:23	01:03:18	01:54:05
hCoV-19/England/MILK-A44AF9/2020|EPI_ISL_598637|2020-10-07	ERR4763321	2020-10-29	2020-10-07	B.1.160.23			Assigned from designation hash.	3.1.19	2022-01-20	00:04:01	01:24:22	02:12:17
hCoV-19/England/MILK-A460D7/2020|EPI_ISL_598638|2020-10-06	ERR4763523	2020-10-29	2020-10-06	B.1.1.37			Assigned from designation hash.	3.1.19	2022-01-20	00:02:51	00:50:33	02:36:26
hCoV-19/England/MILK-A46426/2020|EPI_ISL_598639|2020-10-05	ERR4763380	2020-10-29	2020-10-05	B.1.177			Assigned from designation hash.	3.1.19	2022-01-20	00:03:15	00:58:29	01:33:45
hCoV-19/England/MILK-A44CC6/2020|EPI_ISL_598640|2020-10-06	ERR4763389	2020-10-29	2020-10-06	B.1.1.1			Assigned from designation hash.	3.1.19	2022-01-20	00:04:26	01:43:34	02:21:04
hCoV-19/England/MILK-A459A0/2020|EPI_ISL_598641|2020-10-06	ERR4763433	2020-10-29	2020-10-06	B.1.177.17			Assigned from designation hash.	3.1.19	2022-01-20	00:01:45	01:00:27	01:26:26
hCoV-19/England/MILK-A45964/2020|EPI_ISL_598642|2020-10-06	ERR4763453	2020-10-29	2020-10-06	B.1.177.69			Assigned from designation hash.	3.1.19	2022-01-20	00:01:31	00:59:06	01:05:14
hCoV-19/England/MILK-A45797/2020|EPI_ISL_598643|2020-10-06	ERR4763349	2020-10-29	2020-10-06	B.1.177			Assigned from designation hash.	3.1.19	2022-01-20	00:02:43	01:06:23	01:51:18
hCoV-19/England/MILK-A45D59/2020|EPI_ISL_598644|2020-10-06	ERR4763357	2020-10-29	2020-10-06	B.1.1.153			Assigned from designation hash.	3.1.19	2022-01-20	00:02:40	00:47:23	02:25:47
hCoV-19/England/MILK-A461C5/2020|EPI_ISL_598645|2020-10-06	ERR4763574	2020-10-29	2020-10-06	B.1.177			Assigned from designation hash.	3.1.19	2022-01-20	00:02:40	01:38:21	02:05:49
hCoV-19/England/MILK-A457C4/2020|EPI_ISL_598646|2020-10-06	ERR4763362	2020-10-29	2020-10-06	B.1.1.279			Assigned from designation hash.	3.1.19	2022-01-20	00:02:45	03:08:46	00:57:00
hCoV-19/England/MILK-A44F27/2020|EPI_ISL_598647|2020-10-06	ERR4763531	2020-10-29	2020-10-06	B.1.177.9			Assigned from designation hash.	3.1.19	2022-01-20	00:03:07	01:30:02	02:05:03
hCoV-19/England/MILK-A4612F/2020|EPI_ISL_598648|2020-10-06	ERR4763548	2020-10-29	2020-10-06	B.1.1.277			Assigned from designation hash.	3.1.19	2022-01-20	00:02:27	00:44:45	01:53:15
hCoV-19/England/MILK-A45F9F/2020|EPI_ISL_598649|2020-10-06	ERR4763462	2020-10-29	2020-10-06	B.1.36.17			Assigned from designation hash.	3.1.19	2022-01-20	00:05:16	02:21:22	02:35:01
hCoV-19/England/MILK-A45041/2020|EPI_ISL_598650|2020-10-06	ERR4763588	2020-10-29	2020-10-06	B.1.221.1			Assigned from designation hash.	3.1.19	2022-01-20	00:02:39	00:55:59	02:18:41
hCoV-19/England/MILK-A4590A/2020|EPI_ISL_598651|2020-10-06	ERR4763413	2020-10-29	2020-10-06	B.1.160			Assigned from designation hash.	3.1.19	2022-01-20	00:02:03	00:36:56	01:24:22
hCoV-19/England/MILK-A45BE6/2020|EPI_ISL_598652|2020-10-06	ERR4763569	2020-10-29	2020-10-06	B.1.416.1			Assigned from designation hash.	3.1.19	2022-01-20	00:03:10	00:59:18	01:58:05
hCoV-19/England/MILK-A460AA/2020|EPI_ISL_598653|2020-10-06	ERR4763521	2020-10-29	2020-10-06	G.1			Assigned from designation hash.	3.1.19	2022-01-20	00:03:50	01:44:24	02:05:58
hCoV-19/England/MILK-A45A9E/2020|EPI_ISL_598654|2020-10-06	ERR4763502	2020-10-29	2020-10-06	B.1.258.6			Assigned from designation hash.	3.1.19	2022-01-20	00:03:54	01:22:21	02:30:14
hCoV-19/England/MILK-A44C6C/2020|EPI_ISL_598655|2020-10-05	ERR4763387	2020-10-29	2020-10-05	B.1.177			Assigned from designation hash.	3.1.19	2022-01-20	00:04:05	02:17:28	02:58:23
hCoV-19/England/MILK-A44E2A/2020|EPI_ISL_598656|2020-10-06	ERR4763501	2020-10-29	2020-10-06	B.1.177			Assigned from designation hash.	3.1.19	2022-01-20	00:00:46	00:13:51	00:29:37
hCoV-19/England/MILK-A4620E/2020|EPI_ISL_598657|2020-10-06	ERR4763579	2020-10-29	2020-10-06	B.1.177.10			Assigned from designation hash.	3.1.19	2022-01-20	00:04:35	01:28:55	03:35:57
hCoV-19/England/MILK-A44D4B/2020|EPI_ISL_598658|2020-10-06	ERR4763451	2020-10-29	2020-10-06	B.1.160.7			Assigned from designation hash.	3.1.19	2022-01-20	00:02:51	01:53:42	02:41:57
hCoV-19/England/MILK-A458D0/2020|EPI_ISL_598659|2020-10-06	ERR4763412	2020-10-29	2020-10-06	B.1.1			Assigned from designation hash.	3.1.19	2022-01-20	00:04:14	01:32:47	02:27:01
hCoV-19/England/MILK-A44DE1/2020|EPI_ISL_598660|2020-10-06	ERR4763475	2020-10-29	2020-10-06	B.1.258.3			Assigned from designation hash.	3.1.19	2022-01-20	00:01:59	00:35:09	02:10:50
hCoV-19/England/MILK-A4670F/2020|EPI_ISL_598661|2020-10-06	ERR4763522	2020-10-29	2020-10-06	B.1.177			Assigned from designation hash.	3.1.19	2022-01-20	00:02:02	00:39:45	01:45:00
hCoV-19/England/MILK-A463CF/2020|EPI_ISL_598662|2020-10-03	ERR4763336	2020-10-29	2020-10-03	AD.2			Assigned from designation hash.	3.1.19	2022-01-20	00:04:26	03:18:04	03:11:57
hCoV-19/England/MILK-A44C02/2020|EPI_ISL_598663|2020-10-05	ERR4763367	2020-10-29	2020-10-05	B.1.177.57			Assigned from designation hash.	3.1.19	2022-01-20	00:04:14	01:50:27	02:25:34
hCoV-19/England/MILK-A45876/2020|EPI_ISL_598664|2020-10-06	ERR4763386	2020-10-29	2020-10-06	B.1.177			Assigned from designation hash.	3.1.19	2022-01-20	00:02:45	01:26:50	02:25:42
hCoV-19/England/MILK-A46480/2020|EPI_ISL_598665|2020-10-05	ERR4763400	2020-10-29	2020-10-05	B.1.1.204			Assigned from designation hash.	3.1.19	2022-01-20	00:01:20	00:53:20	01:23:02
hCoV-19/England/MILK-A4630B/2020|EPI_ISL_598666|2020-10-04	ERR4763334	2020-10-29	2020-10-04	B.1.177			Assigned from designation hash.	3.1.19	2022-01-20	00:04:30	01:19:16	02:01:23
hCoV-19/England/MILK-A45C5C/2020|EPI_ISL_598667|2020-10-06	ERR4763323	2020-10-29	2020-10-06	B.1.177.20			Assigned from designation hash.	3.1.19	2022-01-20	00:04:37	02:25:49	02:58:56
hCoV-19/England/MILK-A46611/2020|EPI_ISL_598668|2020-10-05	ERR4763466	2020-10-29	2020-10-05	B.1.36.1			Assigned from designation hash.	3.1.19	2022-01-20	00:03:53	01:09:54	02:49:31
hCoV-19/England/MILK-A45973/2020|EPI_ISL_598669|2020-10-06	ERR4763452	2020-10-29	2020-10-06	B.1.1.307			Assigned from designation hash.	3.1.19	2022-01-20	00:03:50	01:25:06	02:18:50
hCoV-19/England/MILK-A456F4/2020|EPI_ISL_598670|2020-10-06	ERR4763319	2020-10-29	2020-10-06	B.1.258.6			Assigned from designation hash.	3.1.19	2022-01-20	00:02:03	00:49:56	01:03:22
hCoV-19/England/MILK-A45E29/2020|EPI_ISL_598671|2020-10-06	ERR4763399	2020-10-29	2020-10-06	B.1.177.69			Assigned from designation hash.	3.1.19	2022-01-20	00:01:45	00:32:09	01:29:39
hCoV-19/England/MILK-A46699/2020|EPI_ISL_598672|2020-10-05	ERR4763494	2020-10-29	2020-10-05	B.1.177.87			Assigned from designation hash.	3.1.19	2022-01-20	00:02:56	01:05:08	02:16:20
hCoV-19/England/MILK-A45D3B/2020|EPI_ISL_598673|2020-10-06	ERR4763326	2020-10-29	2020-10-06	B.1.36.17			Assigned from designation hash.	3.1.19	2022-01-20	00:03:03	01:54:45	01:46:44
hCoV-19/England/MILK-A45FCC/2020|EPI_ISL_598674|2020-10-06	ERR4763446	2020-10-29	2020-10-06	B.1.258.3			Assigned from designation hash.	3.1.19	2022-01-20	00:03:14	01:06:46	01:45:43
hCoV-19/England/MILK-A46620/2020|EPI_ISL_598675|2020-10-05	ERR4763490	2020-10-29	2020-10-05	B.1.177			Assigned from designation hash.	3.1.19	2022-01-20	00:02:45	01:35:02	02:31:08
hCoV-19/England/MILK-A46875/2020|EPI_ISL_598676|2020-10-06	ERR4763582	2020-10-29	2020-10-06	B.1.177.69			Assigned from designation hash.	3.1.19	2022-01-20	00:03:58	01:51:50	02:31:24
hCoV-19/England/MILK-A4583A/2020|EPI_ISL_598677|2020-10-06	ERR4763368	2020-10-29	2020-10-06	B.1.177.69			Assigned from designation hash.	3.1.19	2022-01-20	00:03:29	01:04:57	02:23:29
hCoV-19/England/MILK-A44F36/2020|EPI_ISL_598678|2020-10-06	ERR4763512	2020-10-29	2020-10-06	B.1.177.9			Assigned from designation hash.	3.1.19	2022-01-20	00:02:30	01:07:04	01:49:24
hCoV-19/England/MILK-A4674B/2020|EPI_ISL_598679|2020-10-05	ERR4763547	2020-10-29	2020-10-05	B.1.1			Assigned from designation hash.	3.1.19	2022-01-20	00:03:08	01:09:09	01:47:54
hCoV-19/England/MILK-A44E0C/2020|EPI_ISL_598680|2020-10-06	ERR4763456	2020-10-29	2020-10-06	B.1.177.6			Assigned from designation hash.	3.1.19	2022-01-20	00:04:22	01:29:12	03:29:51
hCoV-19/England/MILK-A458A3/2020|EPI_ISL_598681|2020-10-05	ERR4763394	2020-10-29	2020-10-05	B.1.1.434			Assigned from designation hash.	3.1.19	2022-01-20	00:04:37	02:01:06	02:32:20
hCoV-19/England/MILK-A45AF8/2020|EPI_ISL_598682|2020-10-06	ERR4763509	2020-10-29	2020-10-06	B.1.1.209			Assigned from designation hash.	3.1.19	2022-01-20	00:03:24	01:57:31	02:35:19
hCoV-19/England/MILK-A45DFF/2020|EPI_ISL_598683|2020-10-06	ERR4763379	2020-10-29	2020-10-06	B.1.160.23			Assigned from designation hash.	3.1.19	2022-01-20	00:01:48	00:57:49	01:16:42
hCoV-19/England/MILK-A45779/2020|EPI_ISL_598684|2020-10-06	ERR4763322	2020-10-29	2020-10-06	B.1.177.69			Assigned from designation hash.	3.1.19	2022-01-20	00:04:59	01:30:12	03:20:24
hCoV-19/England/MILK-A44C99/2020|EPI_ISL_598685|2020-10-06	ERR4763411	2020-10-29	2020-10-06	W.4			Assigned from designation hash.	3.1.19	2022-01-20	00:02:50	00:49:37	02:02:09
hCoV-19/England/MILK-A44CF3/2020|EPI_ISL_598686|2020-10-06	ERR4763409	2020-10-29	2020-10-06	B.1.160.7			Assigned from designation hash.	3.1.19	2022-01-20	00:03:47	01:17:24	02:37:57
hCoV-19/England/MILK-A4573D/2020|EPI_ISL_598687|2020-10-06	ERR4763341	2020-10-29	2020-10-06	B.1.160.23			Assigned from designation hash.	3.1.19	2022-01-20	00:03:05	00:48:13	01:34:46
hCoV-19/England/MILK-A4607D/2020|EPI_ISL_598688|2020-10-06	ERR4763498	2020-10-29	2020-10-06	B.1.177.4			Assigned from designation hash.	3.1.19	2022-01-20	00:03:03	01:41:20	02:31:44
hCoV-19/England/MILK-A45DE0/2020|EPI_ISL_598689|2020-10-06	ERR4763374	2020-10-29	2020-10-06	B.1.258			Assigned from designation hash.	3.1.19	2022-01-20	00:03:00	01:05:43	01:39:44
hCoV-19/England/MILK-A467D2/2020|EPI_ISL_598690|2020-10-06	ERR4763584	2020-10-29	2020-10-06	B.1.177	0	1		3.1.19	2022-01-20	00:01:45	00:38:57	02:02:52
hCoV-19/England/MILK-A461E3/2020|EPI_ISL_598691|2020-10-06	ERR4763583	2020-10-29	2020-10-06	B.1.177.8			Assigned from designation hash.	3.1.19	2022-01-20	00:00:42	00:53:34	01:00:23
hCoV-19/England/MILK-A45ACB/2020|EPI_ISL_598692|2020-10-06	ERR4763506	2020-10-29	2020-10-06	B.1.177			Assigned from designation hash.	3.1.19	2022-01-20	00:03:03	01:01:04	02:18:47
hCoV-19/England/MILK-A44BD8/2020|EPI_ISL_598693|2020-10-04	ERR4763363	2020-10-29	2020-10-04	B.1.177.19			Assigned from designation hash.	3.1.19	2022-01-20	00:04:13	01:26:23	02:25:00
hCoV-19/England/MILK-A460F5/2020|EPI_ISL_598694|2020-10-06	ERR4763546	2020-10-29	2020-10-06	B.1.177			Assigned from designation hash.	3.1.19	2022-01-20	00:02:01	00:44:18	01:28:53
hCoV-19/England/MILK-A44DF0/2020|EPI_ISL_598695|2020-10-06	ERR4763485	2020-10-29	2020-10-06	B.1.258.3			Assigned from designation hash.	3.1.19	2022-01-20	00:02:20	00:47:55	02:07:30
hCoV-19/England/MILK-A4582B/2020|EPI_ISL_598696|2020-10-06	ERR4763369	2020-10-29	2020-10-06	B.1.177.69			Assigned from designation hash.	3.1.19	2022-01-20	00:03:39	01:11:56	02:01:12
hCoV-19/England/MILK-A461B6/2020|EPI_ISL_598697|2020-10-06	ERR4763556	2020-10-29	2020-10-06	B.1.177.16			Assigned from designation hash.	3.1.19	2022-01-20	00:02:01	01:00:16	01:23:58
hCoV-19/England/MILK-A45B6E/2020|EPI_ISL_598698|2020-10-06	ERR4763541	2020-10-29	2020-10-06	B.1.177.20			Assigned from designation hash.	3.1.19	2022-01-20	00:02:33	01:03:10	01:55:21
hCoV-19/England/MILK-A45F53/2020|EPI_ISL_598699|2020-10-06	ERR4763444	2020-10-29	2020-10-06	B.1.177.4			Assigned from designation hash.	3.1.19	2022-01-20	00:02:48	00:56:02	02:29:26
hCoV-19/England/MILK-A45A25/2020|EPI_ISL_598700|2020-10-06	ERR4763478	2020-10-29	2020-10-06	B.1.177.18			Assigned from designation hash.	3.1.19	2022-01-20	00:03:08	01:17:51	02:44:36
hCoV-19/England/MILK-A45F17/2020|EPI_ISL_598701|2020-10-06	ERR4763431	2020-10-29	2020-10-06	B.1.177.11			Assigned from designation hash.	3.1.19	2022-01-20	00:00:34	00:47:15	00:23:36
hCoV-19/England/MILK-A45C10/2020|EPI_ISL_598702|2020-10-06	ERR4763586	2020-10-29	2020-10-06	B.1.177.56			Assigned from designation hash.	3.1.19	2022-01-20	00:03:17	01:41:26	02:16:29
hCoV-19/England/MILK-A46365/2020|EPI_ISL_598704|2020-10-02	ERR4763376	2020-10-29	2020-10-02	B.1.177.4			Assigned from designation hash.	3.1.19	2022-01-20	00:03:24	01:04:16	02:06:50
hCoV-19/England/MILK-A4673C/2020|EPI_ISL_598705|2020-10-06	ERR4763524	2020-10-29	2020-10-06	B.1.160.23			Assigned from designation hash.	3.1.19	2022-01-20	00:02:28	01:44:28	01:46:05
hCoV-19/England/MILK-A4509C/2020|EPI_ISL_598706|2020-10-06	ERR4763592	2020-10-29	2020-10-06	B.1.177.7			Assigned from designation hash.	3.1.19	2022-01-20	00:02:08	01:34:15	01:46:03
hCoV-19/England/MILK-A45B8C/2020|EPI_ISL_598707|2020-10-06	ERR4763562	2020-10-29	2020-10-06	B.1.177.57			Assigned from designation hash.	3.1.19	2022-01-20	00:02:42	00:52:58	02:08:24
hCoV-19/England/MILK-A458B2/2020|EPI_ISL_598708|2020-10-06	ERR4763410	2020-10-29	2020-10-06	B.1.177.19			Assigned from designation hash.	3.1.19	2022-01-20	00:04:10	01:21:10	02:26:58
hCoV-19/England/MILK-A46778/2020|EPI_ISL_598709|2020-10-05	ERR4763550	2020-10-29	2020-10-05	B.1.177			Assigned from designation hash.	3.1.19	2022-01-20	00:02:01	01:30:08	01:14:20
hCoV-19/England/MILK-A46787/2020|EPI_ISL_598710|2020-10-05	ERR4763555	2020-10-29	2020-10-05	B.1.177			Assigned from designation hash.	3.1.19	2022-01-20	00:03:35	01:12:06	02:52:10
hCoV-19/England/MILK-A44E1B/2020|EPI_ISL_598711|2020-10-06	ERR4763473	2020-10-29	2020-10-06	B.1.177.54			Assigned from designation hash.	3.1.19	2022-01-20	00:02:14	00:39:00	02:03:49
hCoV-19/England/MILK-A46444/2020|EPI_ISL_598712|2020-10-05	ERR4763396	2020-10-29	2020-10-05	AD.2			Assigned from designation hash.	3.1.19	2022-01-20	00:01:56	02:55:33	01:09:11
hCoV-19/England/MILK-A45D77/2020|EPI_ISL_598714|2020-10-06	ERR4763355	2020-10-29	2020-10-06	B.1.177.16			Assigned from designation hash.	3.1.19	2022-01-20	00:03:30	03:11:02	01:09:50
hCoV-19/England/MILK-A45A52/2020|EPI_ISL_598715|2020-10-06	ERR4763457	2020-10-29	2020-10-06	B.1.258.7			Assigned from designation hash.	3.1.19	2022-01-20	00:00:29	00:07:54	00:26:12
hCoV-19/England/MILK-A45A34/2020|EPI_ISL_598716|2020-10-06	ERR4763472	2020-10-29	2020-10-06	B.1.177.18			Assigned from designation hash.	3.1.19	2022-01-20	00:02:16	00:50:02	01:20:38
hCoV-19/England/MILK-A45CD4/2020|EPI_ISL_598717|2020-10-06	ERR4763332	2020-10-29	2020-10-06	B.1.1.311			Assigned from designation hash.	3.1.19	2022-01-20	00:00:54	00:14:51	00:55:31
hCoV-19/England/MILK-A45928/2020|EPI_ISL_598718|2020-10-06	ERR4763421	2020-10-29	2020-10-06	B.1.177.18			Assigned from designation hash.	3.1.19	2022-01-20	00:01:48	00:41:53	01:41:47
hCoV-19/England/MILK-A45F44/2020|EPI_ISL_598719|2020-10-06	ERR4763429	2020-10-29	2020-10-06	B.1.177.4			Assigned from designation hash.	3.1.19	2022-01-20	00:03:28	01:18:22	02:05:08
hCoV-19/England/MILK-A45B04/2020|EPI_ISL_598720|2020-10-06	ERR4763515	2020-10-29	2020-10-06	B.1.1.307			Assigned from designation hash.	3.1.19	2022-01-20	00:03:52	01:15:46	02:49:42
hCoV-19/England/MILK-A450AB/2020|EPI_ISL_598721|2020-10-06	ERR4763595	2020-10-29	2020-10-06	B.1.177.82			Assigned from designation hash.	3.1.19	2022-01-20	00:01:35	01:00:57	01:21:02
hCoV-19/England/MILK-A44E48/2020|EPI_ISL_598722|2020-10-06	ERR4763471	2020-10-29	2020-10-06	B.1.177.57			Assigned from designation hash.	3.1.19	2022-01-20	00:03:33	01:17:43	02:18:10
hCoV-19/England/MILK-A4668A/2020|EPI_ISL_598723|2020-10-05	ERR4763517	2020-10-29	2020-10-05	B.1.177.4			Assigned from designation hash.	3.1.19	2022-01-20	00:01:38	00:34:56	01:36:36
hCoV-19/England/MILK-A45F35/2020|EPI_ISL_598724|2020-10-06	ERR4763443	2020-10-29	2020-10-06	B.1.177.4			Assigned from designation hash.	3.1.19	2022-01-20	00:03:12	01:05:31	02:52:26
hCoV-19/England/MILK-A4568B/2020|EPI_ISL_598725|2020-10-06	ERR4763311	2020-10-29	2020-10-06	B.1.177			Assigned from designation hash.	3.1.19	2022-01-20	00:04:35	02:01:56	02:37:57
hCoV-19/England/MILK-A44EFD/2020|EPI_ISL_598726|2020-10-06	ERR4763536	2020-10-29	2020-10-06	B.1.177.9			Assigned from designation hash.	3.1.19	2022-01-20	00:02:35	00:54:59	01:51:04
hCoV-19/England/MILK-A4576A/2020|EPI_ISL_598727|2020-10-05	ERR4763318	2020-10-29	2020-10-05	B.1.160.23			Assigned from designation hash.	3.1.19	2022-01-20	00:01:37	00:36:08	01:41:37
hCoV-19/England/MILK-A44F63/2020|EPI_ISL_598728|2020-10-06	ERR4763542	2020-10-29	2020-10-06	B.1.177.57			Assigned from designation hash.	3.1.19	2022-01-20	00:03:25	01:22:55	02:57:49
hCoV-19/England/MILK-A45F26/2020|EPI_ISL_598729|2020-10-06	ERR4763445	2020-10-29	2020-10-06	AD.2			Assigned from designation hash.	3.1.19	2022-01-20	00:03:14	00:58:50	02:34:00
hCoV-19/England/MILK-A461F2/2020|EPI_ISL_598730|2020-10-06	ERR4763580	2020-10-29	2020-10-06	B.1.1.198			Assigned from designation hash.	3.1.19	2022-01-20	00:02:41	00:42:59	01:23:34
hCoV-19/England/MILK-A45EA1/2020|EPI_ISL_598731|2020-10-06	ERR4763425	2020-10-29	2020-10-06	B.1.160.23			Assigned from designation hash.	3.1.19	2022-01-20	00:02:36	00:51:20	01:44:14
hCoV-19/England/MILK-A468DF/2020|EPI_ISL_598732|2020-10-05	ERR4763607	2020-10-29	2020-10-05	B.1.1.294			Assigned from designation hash.	3.1.19	2022-01-20	00:02:30	01:19:05	01:43:55
hCoV-19/England/MILK-A456D6/2020|EPI_ISL_598733|2020-10-06	ERR4763344	2020-10-29	2020-10-06	B.1			Assigned from designation hash.	3.1.19	2022-01-20	00:03:05	01:04:50	02:04:13
hCoV-19/England/MILK-A44D87/2020|EPI_ISL_598734|2020-10-06	ERR4763450	2020-10-29	2020-10-06	AK.1			Assigned from designation hash.	3.1.19	2022-01-20	00:03:59	01:20:29	02:00:07
hCoV-19/England/MILK-A44F72/2020|EPI_ISL_598735|2020-10-06	ERR4763538	2020-10-29	2020-10-06	B.1.177			Assigned from designation hash.	3.1.19	2022-01-20	00:03:59	02:03:44	02:15:28
hCoV-19/England/MILK-A4672D/2020|EPI_ISL_598736|2020-10-06	ERR4763526	2020-10-29	2020-10-06	B.1.36.17			Assigned from designation hash.	3.1.19	2022-01-20	00:03:26	01:03:29	02:08:40
hCoV-19/England/MILK-A44B23/2020|EPI_ISL_598737|2020-10-07	ERR4763340	2020-10-29	2020-10-07	AD.2			Assigned from designation hash.	3.1.19	2022-01-20	00:01:41	00:51:36	01:15:52
hCoV-19/England/MILK-A462D1/2020|EPI_ISL_598738|2020-10-04	ERR4763325	2020-10-29	2020-10-04	B.1.1.240			Assigned from designation hash.	3.1.19	2022-01-20	00:04:22	01:24:33	03:03:41
hCoV-19/England/MILK-A458EF/2020|EPI_ISL_598739|2020-10-06	ERR4763417	2020-10-29	2020-10-06	B.1.36.29			Assigned from designation hash.	3.1.19	2022-01-20	00:03:18	01:02:43	02:57:45
hCoV-19/England/MILK-A45D1D/2020|EPI_ISL_598740|2020-10-06	ERR4763352	2020-10-29	2020-10-06	B.1.177			Assigned from designation hash.	3.1.19	2022-01-20	00:01:57	00:53:08	01:03:27
hCoV-19/England/MILK-A44F18/2020|EPI_ISL_598741|2020-10-06	ERR4763508	2020-10-29	2020-10-06	B.1.177.9			Assigned from designation hash.	3.1.19	2022-01-20	00:02:13	00:54:15	01:45:36
hCoV-19/England/MILK-A4615C/2020|EPI_ISL_598742|2020-10-06	ERR4763551	2020-10-29	2020-10-06	AD.2			Assigned from designation hash.	3.1.19	2022-01-20	00:03:56	01:18:43	02:55:53
hCoV-19/England/MILK-A46110/2020|EPI_ISL_598743|2020-10-06	ERR4763529	2020-10-29	2020-10-06	B.1.177.4			Assigned from designation hash.	3.1.19	2022-01-20	00:03:34	01:10:44	02:19:12
hCoV-19/England/MILK-A45B5F/2020|EPI_ISL_598744|2020-10-06	ERR4763533	2020-10-29	2020-10-06	B.1.36.16			Assigned from designation hash.	3.1.19	2022-01-20	00:03:46	03:08:30	01:04:29
hCoV-19/England/MILK-A45C89/2020|EPI_ISL_598745|2020-10-06	ERR4763594	2020-10-29	2020-10-06	B.1.177.7			Assigned from designation hash.	3.1.19	2022-01-20	00:00:24	00:42:49	00:59:27
hCoV-19/England/MILK-A44FCD/2020|EPI_ISL_598747|2020-10-06	ERR4763585	2020-10-29	2020-10-06	B.1.177			Assigned from designation hash.	3.1.19	2022-01-20	00:02:53	00:47:55	01:37:18
hCoV-19/England/MILK-A456B8/2020|EPI_ISL_598748|2020-10-06	ERR4763314	2020-10-29	2020-10-06	B.1.177			Assigned from designation hash.	3.1.19	2022-01-20	00:04:19	01:35:18	02:26:47
hCoV-19/England/MILK-A44E66/2020|EPI_ISL_598749|2020-10-06	ERR4763483	2020-10-29	2020-10-06	B.1.177			Assigned from designation hash.	3.1.19	2022-01-20	00:03:05	01:52:58	02:41:45
hCoV-19/England/MILK-A44FDC/2020|EPI_ISL_598750|2020-10-06	ERR4763567	2020-10-29	2020-10-06	B.1.177			Assigned from designation hash.	3.1.19	2022-01-20	00:03:35	01:06:21	02:22:19
hCoV-19/England/MILK-A45ABC/2020|EPI_ISL_598752|2020-10-06	ERR4763507	2020-10-29	2020-10-06	B.1.1			Assigned from designation hash.	3.1.19	2022-01-20	00:02:14	00:42:39	01:23:31
hCoV-19/England/MILK-A45FF9/2020|EPI_ISL_598753|2020-10-06	ERR4763491	2020-10-29	2020-10-06	B.1.177.87			Assigned from designation hash.	3.1.19	2022-01-20	00:03:30	03:14:58	02:04:23
hCoV-19/England/MILK-A46453/2020|EPI_ISL_598754|2020-10-05	ERR4763398	2020-10-29	2020-10-05	B.1.177			Assigned from designation hash.	3.1.19	2022-01-20	00:02:54	00:50:40	01:53:22
hCoV-19/England/MILK-A44ACC/2020|EPI_ISL_598755|2020-10-07	ERR4763315	2020-10-29	2020-10-07	B.1.160.23			Assigned from designation hash.	3.1.19	2022-01-20	00:04:48	01:38:58	02:53:45
hCoV-19/England/MILK-A45CF2/2020|EPI_ISL_598756|2020-10-06	ERR4763351	2020-10-29	2020-10-06	B.1.36.17			Assigned from designation hash.	3.1.19	2022-01-20	00:03:22	01:15:19	02:15:40
hCoV-19/England/MILK-A4614D/2020|EPI_ISL_598757|2020-10-06	ERR4763549	2020-10-29	2020-10-06	B.1.177.15			Assigned from designation hash.	3.1.19	2022-01-20	00:03:25	01:00:24	02:15:07
hCoV-19/England/MILK-A44DD2/2020|EPI_ISL_598758|2020-10-06	ERR4763479	2020-10-29	2020-10-06	B.1.532			Assigned from designation hash.	3.1.19	2022-01-20	00:03:12	01:02:04	02:32:58
hCoV-19/England/MILK-A45DA4/2020|EPI_ISL_598760|2020-10-06	ERR4763371	2020-10-29	2020-10-06	B.1.177.87			Assigned from designation hash.	3.1.19	2022-01-20	00:01:10	00:56:43	01:12:45
hCoV-19/England/MILK-A45E56/2020|EPI_ISL_598761|2020-10-06	ERR4763404	2020-10-29	2020-10-06	B.1.177			Assigned from designation hash.	3.1.19	2022-01-20	00:03:21	02:02:24	02:07:58
hCoV-19/England/MILK-A45867/2020|EPI_ISL_598763|2020-10-06	ERR4763392	2020-10-29	2020-10-06	B.1.1.204			Assigned from designation hash.	3.1.19	2022-01-20	00:03:43	02:00:24	03:06:56
hCoV-19/England/MILK-A44C3F/2020|EPI_ISL_598764|2020-10-05	ERR4763383	2020-10-29	2020-10-05	B.1.177.9			Assigned from designation hash.	3.1.19	2022-01-20	00:02:37	00:51:23	02:13:55
hCoV-19/England/MILK-A46857/2020|EPI_ISL_598767|2020-10-06	ERR4763599	2020-10-29	2020-10-06	B.1.177.69			Assigned from designation hash.	3.1.19	2022-01-20	00:03:48	01:26:36	02:16:56
hCoV-19/England/MILK-A46329/2020|EPI_ISL_598768|2020-10-04	ERR4763331	2020-10-29	2020-10-04	B.1.177			Assigned from designation hash.	3.1.19	2022-01-20	00:00:41	00:08:26	00:19:01
hCoV-19/England/MILK-A4663F/2020|EPI_ISL_598769|2020-10-05	ERR4763469	2020-10-29	2020-10-05	B.1.1.307			Assigned from designation hash.	3.1.19	2022-01-20	00:02:49	01:52:17	02:01:15
hCoV-19/England/MILK-A457A6/2020|EPI_ISL_598770|2020-10-06	ERR4763360	2020-10-29	2020-10-06	B.1.1.130			Assigned from designation hash.	3.1.19	2022-01-20	00:04:10	01:20:52	01:52:35
hCoV-19/England/MILK-A467E1/2020|EPI_ISL_598771|2020-10-06	ERR4763600	2020-10-29	2020-10-06	B.1.177			Assigned from designation hash.	3.1.19	2022-01-20	00:04:42	01:35:16	02:43:02
hCoV-19/England/MILK-A45E1A/2020|EPI_ISL_598772|2020-10-06	ERR4763395	2020-10-29	2020-10-06	B.1.160.23			Assigned from designation hash.	3.1.19	2022-01-20	00:01:47	00:37:49	01:05:45
hCoV-19/England/MILK-A4617A/2020|EPI_ISL_598773|2020-10-06	ERR4763575	2020-10-29	2020-10-06	B.1.177.7			Assigned from designation hash.	3.1.19	2022-01-20	00:00:50	00:15:56	00:43:32
hCoV-19/England/MILK-A45E74/2020|EPI_ISL_598774|2020-10-06	ERR4763407	2020-10-29	2020-10-06	B.1.1.307			Assigned from designation hash.	3.1.19	2022-01-20	00:03:28	01:05:24	01:39:06
hCoV-19/England/MILK-A45D2C/2020|EPI_ISL_598775|2020-10-06	ERR4763330	2020-10-29	2020-10-06	B.1.36.17			Assigned from designation hash.	3.1.19	2022-01-20	00:01:11	00:22:31	00:36:46
hCoV-19/England/MILK-A45A07/2020|EPI_ISL_598776|2020-10-06	ERR4763459	2020-10-29	2020-10-06	B.1.177.7			Assigned from designation hash.	3.1.19	2022-01-20	00:03:47	01:12:26	02:07:37
hCoV-19/England/MILK-A45D4A/2020|EPI_ISL_598777|2020-10-06	ERR4763354	2020-10-29	2020-10-06	B.1.1.279			Assigned from designation hash.	3.1.19	2022-01-20	00:00:42	00:21:50	01:02:37
hCoV-19/England/MILK-A45A70/2020|EPI_ISL_598778|2020-10-06	ERR4763486	2020-10-29	2020-10-06	B.1.177			Assigned from designation hash.	3.1.19	2022-01-20	00:03:02	01:07:45	02:27:18
hCoV-19/England/MILK-A460C8/2020|EPI_ISL_598779|2020-10-06	ERR4763525	2020-10-29	2020-10-06	B.1.177.20			Assigned from designation hash.	3.1.19	2022-01-20	00:03:21	03:13:12	02:06:46
hCoV-19/England/MILK-A45DB3/2020|EPI_ISL_598780|2020-10-06	ERR4763372	2020-10-29	2020-10-06	B.1.177			Assigned from designation hash.	3.1.19	2022-01-20	00:03:18	01:02:02	02:20:38
hCoV-19/England/MILK-A44E84/2020|EPI_ISL_598781|2020-10-06	ERR4763458	2020-10-29	2020-10-06	B.1.177.4			Assigned from designation hash.	3.1.19	2022-01-20	00:03:25	01:39:49	02:14:47
hCoV-19/England/MILK-A44D1E/2020|EPI_ISL_598782|2020-10-06	ERR4763414	2020-10-29	2020-10-06	B.1.177			Assigned from designation hash.	3.1.19	2022-01-20	00:03:12	01:00:24	02:08:03
hCoV-19/England/MILK-A45CA7/2020|EPI_ISL_598783|2020-10-06	ERR4763591	2020-10-29	2020-10-06	B.1.177.7			Assigned from designation hash.	3.1.19	2022-01-20	00:04:14	02:17:39	02:25:50
hCoV-19/England/MILK-A45ECF/2020|EPI_ISL_598784|2020-10-06	ERR4763426	2020-10-29	2020-10-06	B.1.177			Assigned from designation hash.	3.1.19	2022-01-20	00:02:33	00:55:28	01:55:56
hCoV-19/England/MILK-A45937/2020|EPI_ISL_598785|2020-10-06	ERR4763439	2020-10-29	2020-10-06	B.1.177.8			Assigned from designation hash.	3.1.19	2022-01-20	00:01:30	00:58:37	00:54:48
hCoV-19/England/MILK-A44FBE/2020|EPI_ISL_598786|2020-10-06	ERR4763563	2020-10-29	2020-10-06	B.1.177			Assigned from designation hash.	3.1.19	2022-01-20	00:01:58	00:46:44	01:52:30
hCoV-19/England/MILK-A457D3/2020|EPI_ISL_598787|2020-10-06	ERR4763364	2020-10-29	2020-10-06	B.1.236			Assigned from designation hash.	3.1.19	2022-01-20	00:03:25	01:15:05	02:05:27
hCoV-19/England/MILK-A4681B/2020|EPI_ISL_598788|2020-10-06	ERR4763602	2020-10-29	2020-10-06	B.1.218			Assigned from designation hash.	3.1.19	2022-01-20	00:04:08	02:26:19	03:06:29
hCoV-19/England/MILK-A44E39/2020|EPI_ISL_598789|2020-10-06	ERR4763481	2020-10-29	2020-10-06	B.1.177			Assigned from designation hash.	3.1.19	2022-01-20	00:03:10	01:00:48	01:59:29
hCoV-19/England/MILK-A45D0E/2020|EPI_ISL_598790|2020-10-06	ERR4763350	2020-10-29	2020-10-06	B.1.36.17			Assigned from designation hash.	3.1.19	2022-01-20	00:01:09	00:26:42	01:47:23
hCoV-19/England/MILK-A45F80/2020|EPI_ISL_598791|2020-10-06	ERR4763461	2020-10-29	2020-10-06	B.1.258.3			Assigned from designation hash.	3.1.19	2022-01-20	00:03:37	01:08:34	02:42:00
hCoV-19/England/MILK-A466D5/2020|EPI_ISL_598792|2020-10-05	ERR4763500	2020-10-29	2020-10-05	AD.2			Assigned from designation hash.	3.1.19	2022-01-20	00:03:18	01:07:29	02:06:19
hCoV-19/England/MILK-A46013/2020|EPI_ISL_598793|2020-10-06	ERR4763495	2020-10-29	2020-10-06	B.1.36.28			Assigned from designation hash.	3.1.19	2022-01-20	00:00:27	00:16:57	00:59:06
hCoV-19/England/MILK-A45EED/2020|EPI_ISL_598794|2020-10-06	ERR4763430	2020-10-29	2020-10-06	B.1.177.4			Assigned from designation hash.	3.1.19	2022-01-20	00:02:59	03:13:11	01:40:03
hCoV-19/England/MILK-A45919/2020|EPI_ISL_598795|2020-10-06	ERR4763415	2020-10-29	2020-10-06	B.1.1.279			Assigned from designation hash.	3.1.19	2022-01-20	00:03:11	01:42:30	02:09:25
hCoV-19/England/MILK-A45FEA/2020|EPI_ISL_598796|2020-10-06	ERR4763460	2020-10-29	2020-10-06	B.1	0	0.995183		3.1.19	2022-01-20	00:04:25	02:10:29	02:43:54
hCoV-19/England/MILK-A45B22/2020|EPI_ISL_598797|2020-10-06	ERR4763535	2020-10-29	2020-10-06	B.1.177			Assigned from designation hash.	3.1.19	2022-01-20	00:02:59	02:00:38	02:35:05
hCoV-19/England/MILK-A45946/2020|EPI_ISL_598798|2020-10-06	ERR4763441	2020-10-29	2020-10-06	B.1.1.307			Assigned from designation hash.	3.1.19	2022-01-20	00:03:21	01:52:03	02:03:35
hCoV-19/England/MILK-A44B8D/2020|EPI_ISL_598799|2020-10-07	ERR4763347	2020-10-29	2020-10-07	B.1.177.82			Assigned from designation hash.	3.1.19	2022-01-20	00:03:39	01:22:30	02:08:11
hCoV-19/England/MILK-A44B14/2020|EPI_ISL_598800|2020-10-07	ERR4763317	2020-10-29	2020-10-07	AD.2			Assigned from designation hash.	3.1.19	2022-01-20	00:04:06	01:19:01	02:45:47
hCoV-19/England/MILK-A44BAB/2020|EPI_ISL_598801|2020-10-04	ERR4763365	2020-10-29	2020-10-04	B.1.177.54			Assigned from designation hash.	3.1.19	2022-01-20	00:00:58	00:45:26	00:55:28
hCoV-19/England/MILK-A45EFC/2020|EPI_ISL_598802|2020-10-06	ERR4763428	2020-10-29	2020-10-06	AD.2			Assigned from designation hash.	3.1.19	2022-01-20	00:03:29	01:55:51	02:47:59
hCoV-19/England/MILK-A45F08/2020|EPI_ISL_598803|2020-10-06	ERR4763442	2020-10-29	2020-10-06	B.1.177.4			Assigned from designation hash.	3.1.19	2022-01-20	00:00:56	01:12:45	01:29:13
hCoV-19/England/MILK-A45FAE/2020|EPI_ISL_598805|2020-10-06	ERR4763463	2020-10-29	2020-10-06	B.1.177.9			Assigned from designation hash.	3.1.19	2022-01-20	00:03:44	01:07:12	02:06:35
hCoV-19/England/MILK-A468B1/2020|EPI_ISL_598806|2020-10-05	ERR4763608	2020-10-29	2020-10-05	AD.2			Assigned from designation hash.	3.1.19	2022-01-20	00:03:12	01:45:56	02:49:50
hCoV-19/England/MILK-A459BF/2020|EPI_ISL_598807|2020-10-06	ERR4763432	2020-10-29	2020-10-06	B.1.177.4			Assigned from designation hash.	3.1.19	2022-01-20	00:00:38	02:49:07	00:36:03
hCoV-19/England/MILK-A4572E/2020|EPI_ISL_598808|2020-10-06	ERR4763346	2020-10-29	2020-10-06	B.1.160.7			Assigned from designation hash.	3.1.19	2022-01-20	00:03:31	01:18:32	02:11:28
hCoV-19/England/MILK-A456E5/2020|EPI_ISL_598809|2020-10-06	ERR4763342	2020-10-29	2020-10-06	AD.2			Assigned from designation hash.	3.1.19	2022-01-20	00:02:45	01:55:14	01:39:48
hCoV-19/England/MILK-A44CD5/2020|EPI_ISL_598810|2020-10-06	ERR4763418	2020-10-29	2020-10-06	W.4			Assigned from designation hash.	3.1.19	2022-01-20	00:04:44	01:37:55	02:57:52
hCoV-19/England/MILK-A4571F/2020|EPI_ISL_598811|2020-10-06	ERR4763337	2020-10-29	2020-10-06	B.1.160.23			Assigned from designation hash.	3.1.19	2022-01-20	00:03:09	01:45:47	01:55:35
hCoV-19/England/MILK-A4631A/2020|EPI_ISL_598812|2020-10-04	ERR4763333	2020-10-29	2020-10-04	B.1.1.193			Assigned from designation hash.	3.1.19	2022-01-20	00:03:01	00:55:48	01:40:19
hCoV-19/England/MILK-A460B9/2020|EPI_ISL_598813|2020-10-06	ERR4763520	2020-10-29	2020-10-06	B.1.177			Assigned from designation hash.	3.1.19	2022-01-20	00:03:58	01:28:03	02:14:44
hCoV-19/England/MILK-A45B13/2020|EPI_ISL_598814|2020-10-06	ERR4763537	2020-10-29	2020-10-06	B.1.1.311			Assigned from designation hash.	3.1.19	2022-01-20	00:03:41	01:09:57	02:44:37
hCoV-19/England/MILK-A44E57/2020|EPI_ISL_598815|2020-10-06	ERR4763455	2020-10-29	2020-10-06	AD.2			Assigned from designation hash.	3.1.19	2022-01-20	00:00:29	00:08:18	00:12:47
hCoV-19/England/MILK-A4609B/2020|EPI_ISL_598816|2020-10-06	ERR4763497	2020-10-29	2020-10-06	B.1.177			Assigned from designation hash.	3.1.19	2022-01-20	00:02:58	01:01:04	01:38:33
hCoV-19/England/MILK-A44DC3/2020|EPI_ISL_598818|2020-10-06	ERR4763440	2020-10-29	2020-10-06	B.1.177			Assigned from designation hash.	3.1.19	2022-01-20	00:03:46	01:43:16	02:25:31
hCoV-19/England/MILK-A44EC0/2020|EPI_ISL_598819|2020-10-06	ERR4763514	2020-10-29	2020-10-06	B.1.610			Assigned from designation hash.	3.1.19	2022-01-20	00:04:07	01:16:23	02:22:12
hCoV-19/England/MILK-A44F54/2020|EPI_ISL_598820|2020-10-06	ERR4763540	2020-10-29	2020-10-06	B.1.160			Assigned from designation hash.	3.1.19	2022-01-20	00:04:17	01:33:19	02:30:31
hCoV-19/England/MILK-A459EC/2020|EPI_ISL_598821|2020-10-06	ERR4763474	2020-10-29	2020-10-06	B.1.177.15			Assigned from designation hash.	3.1.19	2022-01-20	00:02:03	00:48:27	01:34:10
hCoV-19/England/MILK-A45BC8/2020|EPI_ISL_598822|2020-10-06	ERR4763545	2020-10-29	2020-10-06	B.1.177.57			Assigned from designation hash.	3.1.19	2022-01-20	00:01:49	00:32:34	01:15:53
hCoV-19/England/CAMC-A658DA/2020|EPI_ISL_608679|2020-10-11	ERR4787214	2020-11-04	2020-10-11	B.1.240			Assigned from designation hash.	3.1.19	2022-01-20	00:03:49	01:05:53	02:12:08
hCoV-19/Wales/MILK-A46DFE/2020|EPI_ISL_609219|2020-10-06	ERR4786850	2020-11-04	2020-10-06	B.1.177			Assigned from designation hash.	3.1.19	2022-01-20	00:00:44	00:42:58	00:21:52
hCoV-19/Wales/MILK-A46BE5/2020|EPI_ISL_609220|2020-10-06	ERR4786815	2020-11-04	2020-10-06	B.1.177.7			Assigned from designation hash.	3.1.19	2022-01-20	00:04:01	01:15:06	03:00:57
hCoV-19/Wales/MILK-A47E63/2020|EPI_ISL_609221|2020-10-05	ERR4786843	2020-11-04	2020-10-05	B.1.177			Assigned from designation hash.	3.1.19	2022-01-20	00:03:10	01:10:32	02:16:17
hCoV-19/Wales/MILK-A46C00/2020|EPI_ISL_609222|2020-10-06	ERR4786826	2020-11-04	2020-10-06	B.1.177.15			Assigned from designation hash.	3.1.19	2022-01-20	00:03:18	01:48:31	02:44:14
hCoV-19/Wales/MILK-A47C4B/2020|EPI_ISL_609223|2020-10-05	ERR4786810	2020-11-04	2020-10-05	B.1.177			Assigned from designation hash.	3.1.19	2022-01-20	00:03:25	00:53:08	02:45:43
hCoV-19/Wales/MILK-A47A8D/2020|EPI_ISL_609224|2020-10-06	ERR4786860	2020-11-04	2020-10-06	B.1.160.7			Assigned from designation hash.	3.1.19	2022-01-20	00:03:56	01:11:32	02:43:41
hCoV-19/Wales/MILK-A473FB/2020|EPI_ISL_609225|2020-10-06	ERR4786848	2020-11-04	2020-10-06	B.1.177.15			Assigned from designation hash.	3.1.19	2022-01-20	00:03:24	01:08:20	01:54:50
hCoV-19/Wales/MILK-A47A50/2020|EPI_ISL_609226|2020-10-06	ERR4786861	2020-11-04	2020-10-06	B.1.258.7			Assigned from designation hash.	3.1.19	2022-01-20	00:03:03	01:02:02	02:50:26
hCoV-19/Wales/MILK-A4780B/2020|EPI_ISL_609227|2020-10-05	ERR4786839	2020-11-04	2020-10-05	B.1.1.37			Assigned from designation hash.	3.1.19	2022-01-20	00:00:25	00:50:28	00:33:34
hCoV-19/Wales/MILK-A4773B/2020|EPI_ISL_609228|2020-10-05	ERR4786823	2020-11-04	2020-10-05	B.1.1.37			Assigned from designation hash.	3.1.19	2022-01-20	00:00:41	02:58:50	00:37:23
hCoV-19/Wales/MILK-A46BF4/2020|EPI_ISL_609229|2020-10-06	ERR4786829	2020-11-04	2020-10-06	B.1.177.15			Assigned from designation hash.	3.1.19	2022-01-20	00:03:25	01:19:01	02:01:36
hCoV-19/Wales/MILK-A46B30/2020|EPI_ISL_609230|2020-10-06	ERR4786816	2020-11-04	2020-10-06	B.1.177.15			Assigned from designation hash.	3.1.19	2022-01-20	00:03:17	01:11:24	02:31:30
hCoV-19/Wales/MILK-A47D84/2020|EPI_ISL_609231|2020-10-05	ERR4786818	2020-11-04	2020-10-05	B.1.177			Assigned from designation hash.	3.1.19	2022-01-20	00:02:56	01:12:29	02:03:37
hCoV-19/Wales/MILK-A46C2E/2020|EPI_ISL_609232|2020-10-06	ERR4786836	2020-11-04	2020-10-06	B.1.177.7			Assigned from designation hash.	3.1.19	2022-01-20	00:03:45	01:19:37	02:11:37
hCoV-19/Wales/MILK-A47470/2020|EPI_ISL_609233|2020-10-05	ERR4786805	2020-11-04	2020-10-05	B.1.1.37			Assigned from designation hash.	3.1.19	2022-01-20	00:01:45	01:07:06	01:21:56
hCoV-19/Wales/MILK-A46B9A/2020|EPI_ISL_609234|2020-10-06	ERR4786838	2020-11-04	2020-10-06	B.1.177.15			Assigned from designation hash.	3.1.19	2022-01-20	00:03:12	01:13:26	02:11:09
hCoV-19/Wales/MILK-A473CE/2020|EPI_ISL_609235|2020-10-06	ERR4786858	2020-11-04	2020-10-06	B.1.177			Assigned from designation hash.	3.1.19	2022-01-20	00:03:07	01:15:49	01:43:05
hCoV-19/Wales/MILK-A477FF/2020|EPI_ISL_609236|2020-10-05	ERR4786842	2020-11-04	2020-10-05	B.1.177			Assigned from designation hash.	3.1.19	2022-01-20	00:00:38	00:23:26	00:54:39
hCoV-19/Wales/MILK-A47407/2020|EPI_ISL_609237|2020-10-06	ERR4786852	2020-11-04	2020-10-06	B.1.177.7			Assigned from designation hash.	3.1.19	2022-01-20	00:00:22	02:47:22	00:42:40
hCoV-19/Wales/MILK-A474AD/2020|EPI_ISL_609238|2020-10-05	ERR4786804	2020-11-04	2020-10-05	B.1.1.37			Assigned from designation hash.	3.1.19	2022-01-20	00:03:23	01:26:26	02:13:48
hCoV-19/Wales/MILK-A46E46/2020|EPI_ISL_609239|2020-10-06	ERR4786853	2020-11-04	2020-10-06	B.1.177			Assigned from designation hash.	3.1.19	2022-01-20	00:01:08	00:51:35	01:43:43
hCoV-19/Wales/MILK-A47DFD/2020|EPI_ISL_609240|2020-10-05	ERR4786840	2020-11-04	2020-10-05	B.1.1.311			Assigned from designation hash.	3.1.19	2022-01-20	00:03:55	01:57:36	02:37:09
hCoV-19/Wales/MILK-A47777/2020|EPI_ISL_609241|2020-10-05	ERR4786824	2020-11-04	2020-10-05	B.1.1.37			Assigned from designation hash.	3.1.19	2022-01-20	00:03:26	03:11:01	02:12:21
hCoV-19/Wales/MILK-A47829/2020|EPI_ISL_609242|2020-10-05	ERR4786841	2020-11-04	2020-10-05	B.1.177.7			Assigned from designation hash.	3.1.19	2022-01-20	00:00:45	00:09:35	00:42:35
hCoV-19/Wales/MILK-A47AAB/2020|EPI_ISL_609243|2020-10-06	ERR4786854	2020-11-04	2020-10-06	B.1.258.7			Assigned from designation hash.	3.1.19	2022-01-20	00:03:32	01:03:48	02:15:25
hCoV-19/Wales/MILK-A477D1/2020|EPI_ISL_609244|2020-10-05	ERR4786831	2020-11-04	2020-10-05	B.1.177.7			Assigned from designation hash.	3.1.19	2022-01-20	00:04:25	01:32:45	02:59:10
hCoV-19/Wales/MILK-A47C2D/2020|EPI_ISL_609245|2020-10-05	ERR4786812	2020-11-04	2020-10-05	B.1.177.7			Assigned from designation hash.	3.1.19	2022-01-20	00:03:37	01:39:57	02:05:08
hCoV-19/Wales/MILK-A4772C/2020|EPI_ISL_609247|2020-10-05	ERR4786822	2020-11-04	2020-10-05	B.1.258.7			Assigned from designation hash.	3.1.19	2022-01-20	00:03:17	00:58:00	02:27:51
hCoV-19/Wales/MILK-A4774A/2020|EPI_ISL_609248|2020-10-05	ERR4786819	2020-11-04	2020-10-05	B.1.177			Assigned from designation hash.	3.1.19	2022-01-20	00:02:56	00:53:14	02:53:09
hCoV-19/Wales/MILK-A46990/2020|EPI_ISL_609249|2020-10-06	ERR4786802	2020-11-04	2020-10-06	B.1.177.15			Assigned from designation hash.	3.1.19	2022-01-20	00:02:05	00:44:58	01:21:14
hCoV-19/Wales/MILK-A46BD6/2020|EPI_ISL_609250|2020-10-06	ERR4786827	2020-11-04	2020-10-06	B.1.177			Assigned from designation hash.	3.1.19	2022-01-20	00:02:56	01:07:35	01:54:48
hCoV-19/Wales/MILK-A477A4/2020|EPI_ISL_609251|2020-10-05	ERR4786832	2020-11-04	2020-10-05	B.1.1.37			Assigned from designation hash.	3.1.19	2022-01-20	00:03:31	01:06:59	02:12:04
hCoV-19/Wales/MILK-A46E55/2020|EPI_ISL_609252|2020-10-06	ERR4786859	2020-11-04	2020-10-06	B.1.177			Assigned from designation hash.	3.1.19	2022-01-20	00:03:28	01:07:13	01:58:47
hCoV-19/Wales/MILK-A47B99/2020|EPI_ISL_609253|2020-10-05	ERR4786808	2020-11-04	2020-10-05	AD.2			Assigned from designation hash.	3.1.19	2022-01-20	00:00:45	00:31:51	01:04:34
hCoV-19/Wales/MILK-A47EBE/2020|EPI_ISL_609254|2020-10-06	ERR4786846	2020-11-04	2020-10-06	Z.1			Assigned from designation hash.	3.1.19	2022-01-20	00:03:26	03:13:02	01:29:31
hCoV-19/Wales/MILK-A47A9C/2020|EPI_ISL_609255|2020-10-06	ERR4786862	2020-11-04	2020-10-06	B.1.177.7			Assigned from designation hash.	3.1.19	2022-01-20	00:00:55	00:18:22	00:25:43
hCoV-19/Wales/MILK-A46B4F/2020|EPI_ISL_609256|2020-10-06	ERR4786835	2020-11-04	2020-10-06	B.1.177.7			Assigned from designation hash.	3.1.19	2022-01-20	00:04:04	01:18:07	02:52:28
hCoV-19/Wales/MILK-A46E64/2020|EPI_ISL_609257|2020-10-06	ERR4786857	2020-11-04	2020-10-06	B.1.177.7			Assigned from designation hash.	3.1.19	2022-01-20	00:03:37	01:20:11	02:34:52
hCoV-19/Wales/MILK-A470C7/2020|EPI_ISL_609258|2020-10-06	ERR4786813	2020-11-04	2020-10-06	B.1.177.7			Assigned from designation hash.	3.1.19	2022-01-20	00:01:04	00:13:58	00:22:06
hCoV-19/Wales/MILK-A47E09/2020|EPI_ISL_609259|2020-10-05	ERR4786845	2020-11-04	2020-10-05	B.1.177.16			Assigned from designation hash.	3.1.19	2022-01-20	00:02:21	01:07:41	01:36:15
hCoV-19/Wales/MILK-A47A6F/2020|EPI_ISL_609260|2020-10-06	ERR4786855	2020-11-04	2020-10-06	B.1.160.7			Assigned from designation hash.	3.1.19	2022-01-20	00:01:20	00:52:25	01:07:39
hCoV-19/Wales/MILK-A46B7C/2020|EPI_ISL_609261|2020-10-06	ERR4786830	2020-11-04	2020-10-06	B.1.177			Assigned from designation hash.	3.1.19	2022-01-20	00:03:31	01:40:30	02:10:37
hCoV-19/Wales/MILK-A46BA9/2020|EPI_ISL_609262|2020-10-06	ERR4786828	2020-11-04	2020-10-06	B.1.177.7			Assigned from designation hash.	3.1.19	2022-01-20	00:03:44	03:16:00	02:13:56
hCoV-19/Wales/MILK-A470D6/2020|EPI_ISL_609263|2020-10-06	ERR4786814	2020-11-04	2020-10-06	B.1.177.7			Assigned from designation hash.	3.1.19	2022-01-20	00:03:17	01:15:33	02:08:48
hCoV-19/Wales/MILK-A47795/2020|EPI_ISL_609264|2020-10-05	ERR4786833	2020-11-04	2020-10-05	B.1.1.37			Assigned from designation hash.	3.1.19	2022-01-20	00:02:38	00:46:40	01:28:59
hCoV-19/Wales/MILK-A47B5D/2020|EPI_ISL_609265|2020-10-05	ERR4786806	2020-11-04	2020-10-05	AD.2			Assigned from designation hash.	3.1.19	2022-01-20	00:02:45	00:47:29	01:31:06
hCoV-19/Wales/MILK-A47C1E/2020|EPI_ISL_609266|2020-10-05	ERR4786809	2020-11-04	2020-10-05	B.1.1.294			Assigned from designation hash.	3.1.19	2022-01-20	00:03:23	03:10:39	01:51:28
hCoV-19/Wales/MILK-A46BC7/2020|EPI_ISL_609267|2020-10-06	ERR4786825	2020-11-04	2020-10-06	B.1.177.7			Assigned from designation hash.	3.1.19	2022-01-20	00:02:15	01:11:30	01:26:28
hCoV-19/Wales/MILK-A47E54/2020|EPI_ISL_609268|2020-10-05	ERR4786844	2020-11-04	2020-10-05	B.1.177			Assigned from designation hash.	3.1.19	2022-01-20	00:03:53	01:23:05	01:38:34
hCoV-19/Wales/MILK-A4748F/2020|EPI_ISL_609269|2020-10-05	ERR4786803	2020-11-04	2020-10-05	B.1.177			Assigned from designation hash.	3.1.19	2022-01-20	00:01:55	00:40:44	01:05:57
hCoV-19/Wales/MILK-A4771D/2020|EPI_ISL_609270|2020-10-05	ERR4786817	2020-11-04	2020-10-05	B.1.177.7			Assigned from designation hash.	3.1.19	2022-01-20	00:01:09	00:22:28	01:11:10
hCoV-19/Wales/MILK-A46E19/2020|EPI_ISL_609271|2020-10-06	ERR4786849	2020-11-04	2020-10-06	B.1.177.15			Assigned from designation hash.	3.1.19	2022-01-20	00:04:04	01:26:23	02:36:48
hCoV-19/England/MILK-A4803F/2020|EPI_ISL_609272|2020-10-06	ERR4786856	2020-11-04	2020-10-06	B.1.258			Assigned from designation hash.	3.1.19	2022-01-20	00:02:01	01:30:55	02:12:18
hCoV-19/Wales/MILK-A47D66/2020|EPI_ISL_609273|2020-10-05	ERR4786820	2020-11-04	2020-10-05	B.1.177.7			Assigned from designation hash.	3.1.19	2022-01-20	00:02:50	01:00:54	01:40:49
hCoV-19/Wales/MILK-A47BA8/2020|EPI_ISL_609274|2020-10-05	ERR4786811	2020-11-04	2020-10-05	B.1.177.7			Assigned from designation hash.	3.1.19	2022-01-20	00:02:56	03:01:47	01:23:39
hCoV-19/Wales/MILK-A477B3/2020|EPI_ISL_609275|2020-10-05	ERR4786834	2020-11-04	2020-10-05	AD.2			Assigned from designation hash.	3.1.19	2022-01-20	00:02:40	01:35:36	02:16:46
hCoV-19/Wales/MILK-A46BB8/2020|EPI_ISL_609276|2020-10-06	ERR4786837	2020-11-04	2020-10-06	B.1.177.7			Assigned from designation hash.	3.1.19	2022-01-20	00:04:30	02:08:39	03:14:06
hCoV-19/Wales/MILK-A47759/2020|EPI_ISL_609277|2020-10-05	ERR4786821	2020-11-04	2020-10-05	B.1.1.307			Assigned from designation hash.	3.1.19	2022-01-20	00:01:47	01:11:52	01:16:53
hCoV-19/Wales/MILK-A47A7E/2020|EPI_ISL_609278|2020-10-06	ERR4786863	2020-11-04	2020-10-06	B.1.177.7			Assigned from designation hash.	3.1.19	2022-01-20	00:02:38	00:54:53	02:01:54
hCoV-19/Wales/MILK-A47B4E/2020|EPI_ISL_609279|2020-10-05	ERR4786807	2020-11-04	2020-10-05	B.1.177			Assigned from designation hash.	3.1.19	2022-01-20	00:01:09	00:25:28	01:24:05
hCoV-19/Wales/MILK-A47EDC/2020|EPI_ISL_609280|2020-10-06	ERR4786847	2020-11-04	2020-10-06	B.1.258.7			Assigned from designation hash.	3.1.19	2022-01-20	00:02:05	01:03:28	01:29:23
hCoV-19/Wales/MILK-A4680C/2020|EPI_ISL_609281|2020-10-06	ERR4786797	2020-11-04	2020-10-06	B.1.177.15			Assigned from designation hash.	3.1.19	2022-01-20	00:03:26	01:07:58	02:23:31
hCoV-19/Wales/MILK-A463DE/2020|EPI_ISL_609282|2020-10-04	ERR4786783	2020-11-04	2020-10-04	B.1.177			Assigned from designation hash.	3.1.19	2022-01-20	00:03:43	01:15:56	02:09:04
hCoV-19/Wales/MILK-A46884/2020|EPI_ISL_609283|2020-10-06	ERR4786795	2020-11-04	2020-10-06	B.1.177.15			Assigned from designation hash.	3.1.19	2022-01-20	00:01:00	00:39:30	00:55:58
hCoV-19/Wales/MILK-A46356/2020|EPI_ISL_609284|2020-10-05	ERR4786785	2020-11-04	2020-10-05	B.1.177.7			Assigned from designation hash.	3.1.19	2022-01-20	00:02:42	01:27:34	01:55:54
hCoV-19/Wales/MILK-A463ED/2020|EPI_ISL_609285|2020-10-04	ERR4786787	2020-11-04	2020-10-04	B.1.177			Assigned from designation hash.	3.1.19	2022-01-20	00:02:50	00:51:51	01:16:02
hCoV-19/Wales/MILK-A46338/2020|EPI_ISL_609287|2020-10-04	ERR4786780	2020-11-04	2020-10-04	B.1.258.7			Assigned from designation hash.	3.1.19	2022-01-20	00:00:46	00:11:26	00:59:40
hCoV-19/Wales/MILK-A46374/2020|EPI_ISL_609288|2020-10-05	ERR4786786	2020-11-04	2020-10-05	B.1.177			Assigned from designation hash.	3.1.19	2022-01-20	00:00:55	00:43:02	00:32:51
hCoV-19/Wales/MILK-A463A1/2020|EPI_ISL_609290|2020-10-04	ERR4786777	2020-11-04	2020-10-04	B.1.258.3			Assigned from designation hash.	3.1.19	2022-01-20	00:02:59	00:57:20	01:25:38
hCoV-19/Wales/MILK-A46383/2020|EPI_ISL_609291|2020-10-04	ERR4786781	2020-11-04	2020-10-04	B.1.258			Assigned from designation hash.	3.1.19	2022-01-20	00:00:25	00:17:34	00:12:12
hCoV-19/Wales/MILK-A46347/2020|EPI_ISL_609292|2020-10-04	ERR4786776	2020-11-04	2020-10-04	B.1.177.7			Assigned from designation hash.	3.1.19	2022-01-20	00:01:09	00:22:30	00:37:23
hCoV-19/Wales/MILK-A44D5A/2020|EPI_ISL_609293|2020-10-06	ERR4786791	2020-11-04	2020-10-06	B.1.258			Assigned from designation hash.	3.1.19	2022-01-20	00:03:59	02:28:02	02:20:13
hCoV-19/Wales/MILK-A46796/2020|EPI_ISL_609294|2020-10-05	ERR4786793	2020-11-04	2020-10-05	B.1.258.7			Assigned from designation hash.	3.1.19	2022-01-20	00:01:30	00:33:39	01:29:19
hCoV-19/Wales/MILK-A467F0/2020|EPI_ISL_609295|2020-10-06	ERR4786798	2020-11-04	2020-10-06	B.1.177.15			Assigned from designation hash.	3.1.19	2022-01-20	00:02:56	01:25:50	01:35:48
hCoV-19/Wales/MILK-A46417/2020|EPI_ISL_609296|2020-10-04	ERR4786779	2020-11-04	2020-10-04	B.1.177.3			Assigned from designation hash.	3.1.19	2022-01-20	00:03:37	02:02:28	02:09:29
hCoV-19/Wales/MILK-A44ADB/2020|EPI_ISL_609297|2020-10-07	ERR4786775	2020-11-04	2020-10-07	B.1.177			Assigned from designation hash.	3.1.19	2022-01-20	00:00:34	00:06:06	00:08:58
hCoV-19/England/MILK-A45C3E/2020|EPI_ISL_609298|2020-10-06	ERR4786801	2020-11-04	2020-10-06	B.1.177			Assigned from designation hash.	3.1.19	2022-01-20	00:04:39	02:14:46	03:02:53
hCoV-19/Wales/MILK-A44DA5/2020|EPI_ISL_609299|2020-10-06	ERR4786789	2020-11-04	2020-10-06	B.1.258.7	0	1		3.1.19	2022-01-20	00:04:36	01:25:16	02:37:46
hCoV-19/Wales/MILK-A44C5D/2020|EPI_ISL_609300|2020-10-05	ERR4786788	2020-11-04	2020-10-05	B.1.177.15			Assigned from designation hash.	3.1.19	2022-01-20	00:03:20	01:35:42	02:42:58
hCoV-19/Wales/MILK-A4675A/2020|EPI_ISL_609301|2020-10-05	ERR4786794	2020-11-04	2020-10-05	B.1.1.307			Assigned from designation hash.	3.1.19	2022-01-20	00:03:57	01:22:24	02:17:54
hCoV-19/Wales/MILK-A466E4/2020|EPI_ISL_609302|2020-10-05	ERR4786792	2020-11-04	2020-10-05	B.1.177			Assigned from designation hash.	3.1.19	2022-01-20	00:01:31	00:30:36	02:14:52
hCoV-19/Wales/MILK-A45C01/2020|EPI_ISL_609303|2020-10-06	ERR4786796	2020-11-04	2020-10-06	AD.2			Assigned from designation hash.	3.1.19	2022-01-20	00:03:10	03:10:40	02:10:37
hCoV-19/Wales/MILK-A46848/2020|EPI_ISL_609304|2020-10-06	ERR4786800	2020-11-04	2020-10-06	B.1.177.15			Assigned from designation hash.	3.1.19	2022-01-20	00:03:17	01:09:02	01:43:07
hCoV-19/Wales/MILK-A46408/2020|EPI_ISL_609305|2020-10-04	ERR4786778	2020-11-04	2020-10-04	B.1.177.7			Assigned from designation hash.	3.1.19	2022-01-20	00:03:02	01:46:04	02:02:03
hCoV-19/Wales/MILK-A46839/2020|EPI_ISL_609306|2020-10-06	ERR4786799	2020-11-04	2020-10-06	B.1.177.15			Assigned from designation hash.	3.1.19	2022-01-20	00:03:46	01:14:06	02:43:17
hCoV-19/Wales/MILK-A44D2D/2020|EPI_ISL_609307|2020-10-06	ERR4786790	2020-11-04	2020-10-06	B.1.177			Assigned from designation hash.	3.1.19	2022-01-20	00:03:47	02:20:50	02:14:52
hCoV-19/England/ALDP-A93ACE/2020|EPI_ISL_611114|2020-10-19	ERR4793529	2020-11-09	2020-10-19	B.1.177.4			Assigned from designation hash.	3.1.19	2022-01-20	00:01:16	00:21:53	00:41:06
hCoV-19/England/ALDP-A93FFC/2020|EPI_ISL_611142|2020-10-19	ERR4793523	2020-11-09	2020-10-19	B.1.177.56			Assigned from designation hash.	3.1.19	2022-01-20	00:01:40	00:34:30	01:07:33
hCoV-19/England/ALDP-A92B80/2020|EPI_ISL_611281|2020-10-19	ERR4793500	2020-11-09	2020-10-19	B.1.1.311			Assigned from designation hash.	3.1.19	2022-01-20	00:03:23	01:11:53	02:11:22
hCoV-19/England/QEUH-A9ECAF/2020|EPI_ISL_611477|2020-10-20	ERR4793677	2020-11-09	2020-10-20	B.1.177			Assigned from designation hash.	3.1.19	2022-01-20	00:01:55	00:36:55	01:27:34
hCoV-19/Wales/PHWC-48221B/2020|EPI_ISL_613205|2020-10-20	ERR4806469	2020-11-10	2020-10-20	AP.1			Assigned from designation hash.	3.1.19	2022-01-20	00:00:55	02:50:23	00:39:11
hCoV-19/Wales/PHWC-482390/2020|EPI_ISL_613215|2020-10-20	ERR4806960	2020-11-10	2020-10-20	AP.1			Assigned from designation hash.	3.1.19	2022-01-20	00:00:55	00:33:18	00:37:17
hCoV-19/Wales/PHWC-482C0E/2020|EPI_ISL_613274|2020-10-20	ERR4806392	2020-11-10	2020-10-20	AP.1			Assigned from designation hash.	3.1.19	2022-01-20	00:00:52	02:47:23	00:37:28
hCoV-19/England/ALDP-AA3EFC/2020|EPI_ISL_625032|2020-10-22	ERR4803784	2020-11-09	2020-10-22	B.1.177.4			Assigned from designation hash.	3.1.19	2022-01-20	00:02:45	00:50:24	01:32:51
hCoV-19/Scotland/QEUH-A9E7EA/2020|EPI_ISL_625328|2020-10-20	ERR4802424	2020-11-10	2020-10-20	B.1.1.37			Assigned from designation hash.	3.1.19	2022-01-20	00:00:25	00:06:49	00:16:26
hCoV-19/Wales/PHWC-483F9B/2020|EPI_ISL_626788|2020-10-23	ERR4807186	2020-11-10	2020-10-23	AP.1			Assigned from designation hash.	3.1.19	2022-01-20	00:00:21	02:58:03	00:33:44
hCoV-19/England/MILK-ACE82A/2020|EPI_ISL_629591|2020-10-21	ERR4827301	2020-11-12	2020-10-21	B.1.177.69			Assigned from designation hash.	3.1.19	2022-01-20	00:00:23	00:07:10	00:15:14
hCoV-19/England/MILK-ACDBE6/2020|EPI_ISL_630322|2020-10-21	ERR4826273	2020-11-12	2020-10-21	B.1.177.17			Assigned from designation hash.	3.1.19	2022-01-20	00:02:49	00:47:38	01:47:14
hCoV-19/England/QEUH-AE1D9B/2020|EPI_ISL_633477|2020-10-27	ERR4835306	2020-11-14	2020-10-27	B.1.1.253			Assigned from designation hash.	3.1.19	2022-01-20	00:00:29	00:11:54	00:28:04
hCoV-19/England/QEUH-AD0263/2020|EPI_ISL_634070|2020-10-26	ERR4834344	2020-11-14	2020-10-26	B.1.177			Assigned from designation hash.	3.1.19	2022-01-20	00:05:09	01:54:46	03:05:17
hCoV-19/England/QEUH-AD2C72/2020|EPI_ISL_634072|2020-10-26	ERR4834342	2020-11-14	2020-10-26	B.1.177			Assigned from designation hash.	3.1.19	2022-01-20	00:00:22	00:10:06	00:13:19
hCoV-19/England/QEUH-AD527D/2020|EPI_ISL_634075|2020-10-26	ERR4834445	2020-11-14	2020-10-26	B.1.177			Assigned from designation hash.	3.1.19	2022-01-20	00:02:57	00:53:57	01:33:22
hCoV-19/England/QEUH-AD51AD/2020|EPI_ISL_634097|2020-10-26	ERR4834427	2020-11-14	2020-10-26	B.1.177			Assigned from designation hash.	3.1.19	2022-01-20	00:00:34	00:10:07	00:14:51
hCoV-19/England/QEUH-AD3CDB/2020|EPI_ISL_634114|2020-10-26	ERR4834435	2020-11-14	2020-10-26	B.1.177			Assigned from designation hash.	3.1.19	2022-01-20	00:02:28	00:43:43	01:26:49
hCoV-19/England/QEUH-AD48A9/2020|EPI_ISL_634117|2020-10-26	ERR4834315	2020-11-14	2020-10-26	B.1.258.3			Assigned from designation hash.	3.1.19	2022-01-20	00:02:09	00:42:02	01:14:24
hCoV-19/England/QEUH-AD36DD/2020|EPI_ISL_634135|2020-10-26	ERR4834363	2020-11-14	2020-10-26	B.1.177			Assigned from designation hash.	3.1.19	2022-01-20	00:02:09	00:44:49	01:23:05
hCoV-19/England/QEUH-AD3B65/2020|EPI_ISL_634207|2020-10-25	ERR4834446	2020-11-14	2020-10-25	B.1.1.286			Assigned from designation hash.	3.1.19	2022-01-20	00:02:01	00:43:28	01:20:34
hCoV-19/England/QEUH-AD0791/2020|EPI_ISL_634224|2020-10-24	ERR4834482	2020-11-14	2020-10-24	B.1.177.7			Assigned from designation hash.	3.1.19	2022-01-20	00:00:27	00:12:37	00:26:26
hCoV-19/England/QEUH-AD3BCF/2020|EPI_ISL_634234|2020-10-26	ERR4834454	2020-11-14	2020-10-26	B.1.177			Assigned from designation hash.	3.1.19	2022-01-20	00:00:44	00:13:38	00:20:53
hCoV-19/England/QEUH-AD485E/2020|EPI_ISL_634235|2020-10-26	ERR4834343	2020-11-14	2020-10-26	B.1.177.56			Assigned from designation hash.	3.1.19	2022-01-20	00:02:10	00:39:29	01:22:09
hCoV-19/England/QEUH-AD525F/2020|EPI_ISL_634240|2020-10-26	ERR4834410	2020-11-14	2020-10-26	B.1.177			Assigned from designation hash.	3.1.19	2022-01-20	00:03:01	00:57:11	01:47:40
hCoV-19/England/MILK-ACC5BC/2020|EPI_ISL_634418|2020-10-21	ERR4833949	2020-11-14	2020-10-21	B.1.1.12			Assigned from designation hash.	3.1.19	2022-01-20	00:03:14	01:00:04	01:57:23
hCoV-19/Wales/PHWC-487313/2020|EPI_ISL_639183|2020-10-30	ERR4837986	2020-11-17	2020-10-30	AP.1			Assigned from designation hash.	3.1.19	2022-01-20	00:00:25	02:58:40	00:35:02
hCoV-19/Wales/PHWC-487EF4/2020|EPI_ISL_639323|2020-10-28	ERR4839007	2020-11-17	2020-10-28	B.1			Assigned from designation hash.	3.1.19	2022-01-20	00:01:00	03:04:22	00:40:09
hCoV-19/England/CAMC-B07A97/2020|EPI_ISL_643565|2020-10-29	ERR4848592	2020-11-19	2020-10-29	B.1.177			Assigned from designation hash.	3.1.19	2022-01-20	00:00:33	00:10:59	00:22:17
hCoV-19/Scotland/QEUH-AD57D8/2020|EPI_ISL_649688|2020-10-26	ERR4866153	2020-11-27	2020-10-26	B.1.389			Assigned from designation hash.	3.1.19	2022-01-20	00:00:20	00:05:00	00:07:28
hCoV-19/Scotland/QEUH-AD0209/2020|EPI_ISL_649731|2020-10-26	ERR4866181	2020-11-27	2020-10-26	B.1.258.4			Assigned from designation hash.	3.1.19	2022-01-20	00:03:12	01:06:13	01:58:12
hCoV-19/Scotland/QEUH-AD6670/2020|EPI_ISL_649739|2020-10-26	ERR4866197	2020-11-27	2020-10-26	B.1.177.56			Assigned from designation hash.	3.1.19	2022-01-20	00:03:26	01:02:48	01:49:16
hCoV-19/England/QEUH-AF28D2/2020|EPI_ISL_662675|2020-10-30	ERR4893589	2020-12-02	2020-10-30	B.1.177			Assigned from designation hash.	3.1.19	2022-01-20	00:01:57	00:42:34	01:08:53
hCoV-19/England/QEUH-AF27B7/2020|EPI_ISL_662677|2020-10-30	ERR4893593	2020-12-02	2020-10-30	B.1.177			Assigned from designation hash.	3.1.19	2022-01-20	00:02:12	00:43:20	01:17:37
hCoV-19/England/QEUH-AF0CC9/2020|EPI_ISL_662688|2020-10-29	ERR4893594	2020-12-02	2020-10-29	B.1			Assigned from designation hash.	3.1.19	2022-01-20	00:02:11	00:43:24	01:12:51
hCoV-19/England/QEUH-AEFB93/2020|EPI_ISL_662704|2020-10-29	ERR4893577	2020-12-02	2020-10-29	B.1.1.307			Assigned from designation hash.	3.1.19	2022-01-20	00:02:20	00:50:20	01:06:53
hCoV-19/England/QEUH-AEFAC3/2020|EPI_ISL_662747|2020-10-29	ERR4893555	2020-12-02	2020-10-29	B.1.177.57			Assigned from designation hash.	3.1.19	2022-01-20	00:02:07	00:49:37	01:21:54
hCoV-19/England/QEUH-AF0C05/2020|EPI_ISL_662754|2020-10-28	ERR4893614	2020-12-02	2020-10-28	B.1.177			Assigned from designation hash.	3.1.19	2022-01-20	00:01:45	00:35:40	01:14:14
hCoV-19/England/QEUH-AF0959/2020|EPI_ISL_662764|2020-10-29	ERR4893504	2020-12-02	2020-10-29	B.1.1.37			Assigned from designation hash.	3.1.19	2022-01-20	00:02:02	00:48:36	02:05:12
hCoV-19/England/QEUH-AF23A4/2020|EPI_ISL_662769|2020-10-30	ERR4893649	2020-12-02	2020-10-30	B.1.177.4			Assigned from designation hash.	3.1.19	2022-01-20	00:02:25	00:41:26	01:23:30
hCoV-19/England/QEUH-AF109F/2020|EPI_ISL_662771|2020-10-29	ERR4893535	2020-12-02	2020-10-29	B.1.1.37			Assigned from designation hash.	3.1.19	2022-01-20	00:01:51	00:42:49	01:11:59
hCoV-19/England/QEUH-AF0BDB/2020|EPI_ISL_662789|2020-10-29	ERR4893596	2020-12-02	2020-10-29	B.1.177			Assigned from designation hash.	3.1.19	2022-01-20	00:02:20	00:45:57	01:22:58
hCoV-19/England/QEUH-AF282D/2020|EPI_ISL_662803|2020-10-30	ERR4893643	2020-12-02	2020-10-30	B.1.177.17			Assigned from designation hash.	3.1.19	2022-01-20	00:02:20	00:45:13	01:31:56
hCoV-19/England/QEUH-AF472E/2020|EPI_ISL_662823|2020-10-30	ERR4893503	2020-12-02	2020-10-30	B.1.1.37			Assigned from designation hash.	3.1.19	2022-01-20	00:02:04	00:39:02	00:58:14
hCoV-19/England/QEUH-AF050A/2020|EPI_ISL_662824|2020-10-28	ERR4893610	2020-12-02	2020-10-28	B.1.1.138			Assigned from designation hash.	3.1.19	2022-01-20	00:02:58	01:04:29	01:44:14
hCoV-19/England/QEUH-AEFBC0/2020|EPI_ISL_662834|2020-10-29	ERR4893575	2020-12-02	2020-10-29	B.1.177			Assigned from designation hash.	3.1.19	2022-01-20	00:02:24	00:46:26	01:55:33
hCoV-19/England/QEUH-AF28C3/2020|EPI_ISL_662840|2020-10-30	ERR4893613	2020-12-02	2020-10-30	B.1.177			Assigned from designation hash.	3.1.19	2022-01-20	00:02:28	01:00:02	01:41:49
hCoV-19/England/QEUH-AEFB84/2020|EPI_ISL_662849|2020-10-29	ERR4893559	2020-12-02	2020-10-29	B.1.177			Assigned from designation hash.	3.1.19	2022-01-20	00:02:19	00:49:32	01:24:06
hCoV-19/England/QEUH-AF27A8/2020|EPI_ISL_662850|2020-10-30	ERR4893590	2020-12-02	2020-10-30	B.1.177			Assigned from designation hash.	3.1.19	2022-01-20	00:01:41	00:40:37	01:04:48
hCoV-19/England/QEUH-AEFBDF/2020|EPI_ISL_662875|2020-10-29	ERR4893598	2020-12-02	2020-10-29	C.35			Assigned from designation hash.	3.1.19	2022-01-20	00:02:17	00:40:32	01:22:48
hCoV-19/England/QEUH-AF48D0/2020|EPI_ISL_662890|2020-10-30	ERR4893818	2020-12-02	2020-10-30	AD.2			Assigned from designation hash.	3.1.19	2022-01-20	00:01:34	00:33:42	00:45:29
hCoV-19/England/QEUH-AF5550/2020|EPI_ISL_662897|2020-10-30	ERR4893932	2020-12-02	2020-10-30	B.1.177			Assigned from designation hash.	3.1.19	2022-01-20	00:01:45	00:31:58	00:52:17
hCoV-19/England/QEUH-AF559C/2020|EPI_ISL_662900|2020-10-30	ERR4893934	2020-12-02	2020-10-30	B.1.177			Assigned from designation hash.	3.1.19	2022-01-20	00:01:49	00:42:14	01:18:52
hCoV-19/England/QEUH-AF3DC3/2020|EPI_ISL_662901|2020-10-30	ERR4893830	2020-12-02	2020-10-30	C.30			Assigned from designation hash.	3.1.19	2022-01-20	00:01:45	00:26:26	00:53:47
hCoV-19/England/QEUH-AF4DFF/2020|EPI_ISL_662902|2020-10-30	ERR4893738	2020-12-02	2020-10-30	B.1.1.307			Assigned from designation hash.	3.1.19	2022-01-20	00:01:51	00:47:19	01:08:22
hCoV-19/England/QEUH-AF58A2/2020|EPI_ISL_662905|2020-10-30	ERR4893740	2020-12-02	2020-10-30	B.1.177			Assigned from designation hash.	3.1.19	2022-01-20	00:01:12	00:28:55	01:34:09
hCoV-19/England/QEUH-AF4C4D/2020|EPI_ISL_662906|2020-10-30	ERR4893705	2020-12-02	2020-10-30	B.1.177			Assigned from designation hash.	3.1.19	2022-01-20	00:01:55	00:35:45	01:03:45
hCoV-19/England/QEUH-AF56F3/2020|EPI_ISL_662915|2020-10-30	ERR4893829	2020-12-02	2020-10-30	B.1.1.37			Assigned from designation hash.	3.1.19	2022-01-20	00:01:47	00:28:48	00:54:15
hCoV-19/England/QEUH-AF5444/2020|EPI_ISL_662916|2020-10-30	ERR4893800	2020-12-02	2020-10-30	B.1.177			Assigned from designation hash.	3.1.19	2022-01-20	00:01:31	00:29:55	00:43:36
hCoV-19/England/QEUH-AF58EE/2020|EPI_ISL_662917|2020-10-30	ERR4893675	2020-12-02	2020-10-30	B.1.389			Assigned from designation hash.	3.1.19	2022-01-20	00:01:43	00:31:35	00:50:35
hCoV-19/England/QEUH-AF49FB/2020|EPI_ISL_662918|2020-10-30	ERR4893746	2020-12-02	2020-10-30	B.1.177			Assigned from designation hash.	3.1.19	2022-01-20	00:00:31	00:10:49	00:22:18
hCoV-19/England/QEUH-AF5ECE/2020|EPI_ISL_662920|2020-10-30	ERR4893911	2020-12-02	2020-10-30	AD.2			Assigned from designation hash.	3.1.19	2022-01-20	00:02:08	00:45:20	01:29:08
hCoV-19/England/QEUH-AF5787/2020|EPI_ISL_662922|2020-10-30	ERR4893872	2020-12-02	2020-10-30	B.1.177.57			Assigned from designation hash.	3.1.19	2022-01-20	00:01:29	00:35:36	01:24:40
hCoV-19/England/QEUH-AF3D3C/2020|EPI_ISL_662923|2020-10-30	ERR4893835	2020-12-02	2020-10-30	B.1.1.307			Assigned from designation hash.	3.1.19	2022-01-20	00:01:43	00:30:52	00:51:42
hCoV-19/England/QEUH-AF5611/2020|EPI_ISL_662926|2020-10-30	ERR4893937	2020-12-02	2020-10-30	B.1.177			Assigned from designation hash.	3.1.19	2022-01-20	00:01:12	00:23:12	00:50:26
hCoV-19/England/QEUH-AF4A43/2020|EPI_ISL_662927|2020-10-30	ERR4893921	2020-12-02	2020-10-30	AD.2			Assigned from designation hash.	3.1.19	2022-01-20	00:01:20	00:32:38	00:51:22
hCoV-19/England/QEUH-AF5101/2020|EPI_ISL_662929|2020-10-30	ERR4893674	2020-12-02	2020-10-30	B.1.160			Assigned from designation hash.	3.1.19	2022-01-20	00:01:38	00:34:19	00:58:32
hCoV-19/England/QEUH-AF4A34/2020|EPI_ISL_662931|2020-10-30	ERR4893919	2020-12-02	2020-10-30	W.4			Assigned from designation hash.	3.1.19	2022-01-20	00:00:49	00:13:25	00:23:25
hCoV-19/England/QEUH-AF52E0/2020|EPI_ISL_662932|2020-10-30	ERR4893786	2020-12-02	2020-10-30	AD.2			Assigned from designation hash.	3.1.19	2022-01-20	00:01:33	01:21:44	01:33:37
hCoV-19/England/QEUH-AF3D96/2020|EPI_ISL_662934|2020-10-30	ERR4893864	2020-12-02	2020-10-30	B.1.177			Assigned from designation hash.	3.1.19	2022-01-20	00:02:19	00:51:54	01:39:56
hCoV-19/England/QEUH-AF49A0/2020|EPI_ISL_662936|2020-10-30	ERR4893797	2020-12-02	2020-10-30	B.1.177.48			Assigned from designation hash.	3.1.19	2022-01-20	00:01:44	00:35:15	01:11:14
hCoV-19/England/QEUH-AF5884/2020|EPI_ISL_662938|2020-10-30	ERR4893701	2020-12-02	2020-10-30	B.1.177.55			Assigned from designation hash.	3.1.19	2022-01-20	00:01:31	00:34:34	00:56:02
hCoV-19/England/QEUH-AF4876/2020|EPI_ISL_662940|2020-10-30	ERR4893801	2020-12-02	2020-10-30	B.1.36.34			Assigned from designation hash.	3.1.19	2022-01-20	00:02:00	00:42:37	00:58:51
hCoV-19/England/QEUH-AF620D/2020|EPI_ISL_662943|2020-10-30	ERR4893686	2020-12-02	2020-10-30	B.1.177.58			Assigned from designation hash.	3.1.19	2022-01-20	00:01:27	00:41:59	01:00:25
hCoV-19/England/QEUH-AF54DB/2020|EPI_ISL_662944|2020-10-30	ERR4893906	2020-12-02	2020-10-30	B.1.177			Assigned from designation hash.	3.1.19	2022-01-20	00:01:32	00:35:43	00:59:37
hCoV-19/England/QEUH-AF6777/2020|EPI_ISL_662946|2020-10-30	ERR4893915	2020-12-02	2020-10-30	AD.2			Assigned from designation hash.	3.1.19	2022-01-20	00:01:40	00:36:07	01:00:09
hCoV-19/England/QEUH-AF5E55/2020|EPI_ISL_662947|2020-10-30	ERR4893936	2020-12-02	2020-10-30	B.1.177.4			Assigned from designation hash.	3.1.19	2022-01-20	00:01:40	00:37:18	01:04:34
hCoV-19/England/QEUH-AF4CB6/2020|EPI_ISL_662950|2020-10-30	ERR4893683	2020-12-02	2020-10-30	B.1.177			Assigned from designation hash.	3.1.19	2022-01-20	00:01:05	00:16:22	01:14:06
hCoV-19/England/QEUH-AF5013/2020|EPI_ISL_662951|2020-10-30	ERR4893694	2020-12-02	2020-10-30	B.1.177.48			Assigned from designation hash.	3.1.19	2022-01-20	00:01:22	00:28:41	00:53:38
hCoV-19/England/QEUH-AF56D5/2020|EPI_ISL_662954|2020-10-30	ERR4893822	2020-12-02	2020-10-30	B.1.177			Assigned from designation hash.	3.1.19	2022-01-20	00:01:26	00:23:19	01:05:30
hCoV-19/England/QEUH-AF514D/2020|EPI_ISL_662963|2020-10-30	ERR4893948	2020-12-02	2020-10-30	B.1.177.57			Assigned from designation hash.	3.1.19	2022-01-20	00:01:54	00:44:36	01:03:19
hCoV-19/England/QEUH-AF53CF/2020|EPI_ISL_662966|2020-10-30	ERR4893819	2020-12-02	2020-10-30	W.4			Assigned from designation hash.	3.1.19	2022-01-20	00:01:49	00:29:10	00:48:27
hCoV-19/England/QEUH-AF509B/2020|EPI_ISL_662968|2020-10-30	ERR4893695	2020-12-02	2020-10-30	B.1.177			Assigned from designation hash.	3.1.19	2022-01-20	00:01:23	00:27:36	00:57:54
hCoV-19/England/QEUH-AF69CC/2020|EPI_ISL_662975|2020-10-30	ERR4893808	2020-12-02	2020-10-30	B.1.177			Assigned from designation hash.	3.1.19	2022-01-20	00:01:56	00:34:35	00:44:35
hCoV-19/England/QEUH-AF52FF/2020|EPI_ISL_662976|2020-10-30	ERR4893790	2020-12-02	2020-10-30	AD.2			Assigned from designation hash.	3.1.19	2022-01-20	00:00:50	00:15:42	00:49:01
hCoV-19/England/QEUH-AF49EC/2020|EPI_ISL_662984|2020-10-30	ERR4893777	2020-12-02	2020-10-30	B.1.160			Assigned from designation hash.	3.1.19	2022-01-20	00:01:03	00:16:42	00:30:57
hCoV-19/England/QEUH-AF515C/2020|EPI_ISL_662985|2020-10-30	ERR4893697	2020-12-02	2020-10-30	B.1.1.311			Assigned from designation hash.	3.1.19	2022-01-20	00:00:54	00:18:46	00:39:25
hCoV-19/England/QEUH-AF5040/2020|EPI_ISL_662986|2020-10-30	ERR4893943	2020-12-02	2020-10-30	B.1.1.311			Assigned from designation hash.	3.1.19	2022-01-20	00:03:07	01:06:25	01:54:24
hCoV-19/England/QEUH-AF56A8/2020|EPI_ISL_662990|2020-10-30	ERR4893851	2020-12-02	2020-10-30	B.1.36.17			Assigned from designation hash.	3.1.19	2022-01-20	00:01:17	00:17:04	00:39:45
hCoV-19/England/QEUH-AF51E3/2020|EPI_ISL_662992|2020-10-30	ERR4893759	2020-12-02	2020-10-30	B.1.362.2			Assigned from designation hash.	3.1.19	2022-01-20	00:01:52	00:33:23	00:58:24
hCoV-19/England/QEUH-AF572D/2020|EPI_ISL_662993|2020-10-30	ERR4893875	2020-12-02	2020-10-30	B.1.177			Assigned from designation hash.	3.1.19	2022-01-20	00:01:50	00:44:54	01:13:52
hCoV-19/England/QEUH-AF6786/2020|EPI_ISL_662994|2020-10-30	ERR4893924	2020-12-02	2020-10-30	AD.2			Assigned from designation hash.	3.1.19	2022-01-20	00:01:53	00:44:47	01:16:41
hCoV-19/England/QEUH-AF522C/2020|EPI_ISL_662996|2020-10-30	ERR4893755	2020-12-02	2020-10-30	B.1.177			Assigned from designation hash.	3.1.19	2022-01-20	00:02:04	00:36:43	01:01:57
hCoV-19/England/QEUH-AF56B7/2020|EPI_ISL_663000|2020-10-30	ERR4893854	2020-12-02	2020-10-30	B.1.1.311			Assigned from designation hash.	3.1.19	2022-01-20	00:01:27	00:32:06	00:55:03
hCoV-19/England/QEUH-AF66F2/2020|EPI_ISL_663008|2020-10-30	ERR4893918	2020-12-02	2020-10-30	B.1.177			Assigned from designation hash.	3.1.19	2022-01-20	00:02:22	00:55:49	01:35:37
hCoV-19/England/QEUH-AF6980/2020|EPI_ISL_663010|2020-10-30	ERR4893780	2020-12-02	2020-10-30	B.1.177.4			Assigned from designation hash.	3.1.19	2022-01-20	00:01:25	00:27:15	01:19:53
hCoV-19/England/QEUH-AF5B6D/2020|EPI_ISL_663011|2020-10-30	ERR4893855	2020-12-02	2020-10-30	B.1.177.54			Assigned from designation hash.	3.1.19	2022-01-20	00:01:27	00:26:48	00:53:36
hCoV-19/England/QEUH-AF50F5/2020|EPI_ISL_663012|2020-10-30	ERR4893945	2020-12-02	2020-10-30	B.1.177			Assigned from designation hash.	3.1.19	2022-01-20	00:01:59	00:39:54	01:14:45
hCoV-19/England/QEUH-AF5EA0/2020|EPI_ISL_663013|2020-10-30	ERR4893958	2020-12-02	2020-10-30	B.1.177.8			Assigned from designation hash.	3.1.19	2022-01-20	00:01:28	00:30:06	00:45:32
hCoV-19/England/QEUH-AF558D/2020|EPI_ISL_663016|2020-10-30	ERR4893928	2020-12-02	2020-10-30	B.1.36.9			Assigned from designation hash.	3.1.19	2022-01-20	00:01:39	00:41:41	01:11:45
hCoV-19/England/QEUH-AF5E28/2020|EPI_ISL_663018|2020-10-30	ERR4893908	2020-12-02	2020-10-30	AD.2			Assigned from designation hash.	3.1.19	2022-01-20	00:02:30	01:00:07	02:22:37
hCoV-19/England/QEUH-AF4D4A/2020|EPI_ISL_663020|2020-10-30	ERR4893732	2020-12-02	2020-10-30	B.1.160			Assigned from designation hash.	3.1.19	2022-01-20	00:00:51	00:15:19	00:21:10
hCoV-19/England/QEUH-AF50E6/2020|EPI_ISL_663021|2020-10-30	ERR4893941	2020-12-02	2020-10-30	B.1.1.37			Assigned from designation hash.	3.1.19	2022-01-20	00:03:07	01:05:14	01:45:05
hCoV-19/England/QEUH-AF4CC5/2020|EPI_ISL_663023|2020-10-30	ERR4893714	2020-12-02	2020-10-30	B.1.1.37			Assigned from designation hash.	3.1.19	2022-01-20	00:02:24	00:55:25	01:17:17
hCoV-19/England/QEUH-AF40C9/2020|EPI_ISL_663024|2020-10-30	ERR4893658	2020-12-02	2020-10-30	B.1.177			Assigned from designation hash.	3.1.19	2022-01-20	00:01:42	00:29:01	00:42:40
hCoV-19/England/QEUH-AF4919/2020|EPI_ISL_663025|2020-10-30	ERR4893795	2020-12-02	2020-10-30	B.1			Assigned from designation hash.	3.1.19	2022-01-20	00:01:32	00:35:48	00:49:55
hCoV-19/England/QEUH-AF69BD/2020|EPI_ISL_663027|2020-10-30	ERR4893789	2020-12-02	2020-10-30	B.1.177.4			Assigned from designation hash.	3.1.19	2022-01-20	00:01:24	00:34:05	01:04:19
hCoV-19/England/QEUH-AF4C01/2020|EPI_ISL_663031|2020-10-30	ERR4893710	2020-12-02	2020-10-30	B.1.177			Assigned from designation hash.	3.1.19	2022-01-20	00:02:32	00:55:18	01:32:44
hCoV-19/England/QEUH-AF65F5/2020|EPI_ISL_663032|2020-10-30	ERR4893843	2020-12-02	2020-10-30	B.1.177			Assigned from designation hash.	3.1.19	2022-01-20	00:02:02	00:38:09	01:03:28
hCoV-19/England/QEUH-AF5BA9/2020|EPI_ISL_663036|2020-10-30	ERR4893827	2020-12-02	2020-10-30	B.1.1.37			Assigned from designation hash.	3.1.19	2022-01-20	00:01:34	00:29:38	00:40:43
hCoV-19/England/QEUH-AF549F/2020|EPI_ISL_663037|2020-10-30	ERR4893910	2020-12-02	2020-10-30	B.1.177			Assigned from designation hash.	3.1.19	2022-01-20	00:00:35	00:11:44	00:28:22
hCoV-19/England/QEUH-AF5E82/2020|EPI_ISL_663038|2020-10-30	ERR4893929	2020-12-02	2020-10-30	B.1.177.15			Assigned from designation hash.	3.1.19	2022-01-20	00:01:14	00:28:34	00:46:01
hCoV-19/England/QEUH-AF48A3/2020|EPI_ISL_663040|2020-10-30	ERR4893766	2020-12-02	2020-10-30	B.1.160			Assigned from designation hash.	3.1.19	2022-01-20	00:01:38	00:30:53	01:06:51
hCoV-19/England/QEUH-AF4C98/2020|EPI_ISL_663042|2020-10-30	ERR4893712	2020-12-02	2020-10-30	B.1.177			Assigned from designation hash.	3.1.19	2022-01-20	00:00:58	00:29:10	00:33:35
hCoV-19/England/QEUH-AF5268/2020|EPI_ISL_663047|2020-10-30	ERR4893761	2020-12-02	2020-10-30	B.1.177			Assigned from designation hash.	3.1.19	2022-01-20	00:01:10	00:21:14	00:32:04
hCoV-19/England/QEUH-AF4928/2020|EPI_ISL_663049|2020-10-30	ERR4893722	2020-12-02	2020-10-30	B.1.177.4			Assigned from designation hash.	3.1.19	2022-01-20	00:00:42	00:13:26	00:32:09
hCoV-19/England/QEUH-AF50C8/2020|EPI_ISL_663050|2020-10-30	ERR4893672	2020-12-02	2020-10-30	B.1.1.311			Assigned from designation hash.	3.1.19	2022-01-20	00:01:59	00:36:24	01:19:23
hCoV-19/England/QEUH-AF5EBF/2020|EPI_ISL_663051|2020-10-30	ERR4893927	2020-12-02	2020-10-30	B.1.1.311			Assigned from designation hash.	3.1.19	2022-01-20	00:01:17	00:34:43	00:48:11
hCoV-19/England/QEUH-AF3DD2/2020|EPI_ISL_663053|2020-10-30	ERR4893838	2020-12-02	2020-10-30	B.1.177			Assigned from designation hash.	3.1.19	2022-01-20	00:01:56	00:33:11	00:44:56
hCoV-19/England/QEUH-AF407E/2020|EPI_ISL_663054|2020-10-30	ERR4893654	2020-12-02	2020-10-30	B.1.177			Assigned from designation hash.	3.1.19	2022-01-20	00:02:32	00:42:48	01:14:06
hCoV-19/England/QEUH-AF58B1/2020|EPI_ISL_663058|2020-10-30	ERR4893698	2020-12-02	2020-10-30	B.1.1			Assigned from designation hash.	3.1.19	2022-01-20	00:01:18	00:20:19	01:53:16
hCoV-19/England/QEUH-AF5E64/2020|EPI_ISL_663060|2020-10-30	ERR4893952	2020-12-02	2020-10-30	B.1.177.16			Assigned from designation hash.	3.1.19	2022-01-20	00:02:07	00:54:11	01:24:01
hCoV-19/England/QEUH-AF58C0/2020|EPI_ISL_663061|2020-10-30	ERR4893702	2020-12-02	2020-10-30	AD.2			Assigned from designation hash.	3.1.19	2022-01-20	00:00:59	00:19:47	00:37:42
hCoV-19/England/QEUH-AF622B/2020|EPI_ISL_663065|2020-10-30	ERR4893684	2020-12-02	2020-10-30	B.1.177			Assigned from designation hash.	3.1.19	2022-01-20	00:01:39	00:24:03	01:05:36
hCoV-19/England/QEUH-AF505F/2020|EPI_ISL_663066|2020-10-30	ERR4893665	2020-12-02	2020-10-30	B.1.177.4			Assigned from designation hash.	3.1.19	2022-01-20	00:02:12	00:36:08	01:09:02
hCoV-19/England/QEUH-AF5BC7/2020|EPI_ISL_663070|2020-10-30	ERR4893900	2020-12-02	2020-10-30	B.1.258			Assigned from designation hash.	3.1.19	2022-01-20	00:01:33	00:28:01	00:53:09
hCoV-19/England/QEUH-AF3D69/2020|EPI_ISL_663071|2020-10-30	ERR4893914	2020-12-02	2020-10-30	B.1.177			Assigned from designation hash.	3.1.19	2022-01-20	00:01:06	00:30:30	00:46:30
hCoV-19/England/QEUH-AF50D7/2020|EPI_ISL_663075|2020-10-30	ERR4893700	2020-12-02	2020-10-30	B.1.177.4			Assigned from designation hash.	3.1.19	2022-01-20	00:01:19	00:25:59	00:58:58
hCoV-19/England/QEUH-AF3DF0/2020|EPI_ISL_663077|2020-10-30	ERR4893887	2020-12-02	2020-10-30	B.1.1.311			Assigned from designation hash.	3.1.19	2022-01-20	00:01:49	00:38:08	01:17:26
hCoV-19/England/QEUH-AF58DF/2020|EPI_ISL_663078|2020-10-30	ERR4893671	2020-12-02	2020-10-30	B.1.177			Assigned from designation hash.	3.1.19	2022-01-20	00:01:43	00:28:10	01:05:42
hCoV-19/England/QEUH-AF3D5A/2020|EPI_ISL_663080|2020-10-30	ERR4893894	2020-12-02	2020-10-30	C.30			Assigned from designation hash.	3.1.19	2022-01-20	00:01:25	00:33:41	00:41:55
hCoV-19/England/QEUH-AF55E7/2020|EPI_ISL_663081|2020-10-30	ERR4893962	2020-12-02	2020-10-30	B.1.177			Assigned from designation hash.	3.1.19	2022-01-20	00:01:46	00:36:01	01:17:18
hCoV-19/England/QEUH-AF5B4F/2020|EPI_ISL_663082|2020-10-30	ERR4893846	2020-12-02	2020-10-30	B.1.177.4			Assigned from designation hash.	3.1.19	2022-01-20	00:01:37	00:30:15	01:07:36
hCoV-19/England/QEUH-AF54F9/2020|EPI_ISL_663089|2020-10-30	ERR4893953	2020-12-02	2020-10-30	B.1.177			Assigned from designation hash.	3.1.19	2022-01-20	00:02:15	00:49:14	01:16:20
hCoV-19/England/QEUH-AF3E66/2020|EPI_ISL_663093|2020-10-30	ERR4893832	2020-12-02	2020-10-30	B.1.1.279			Assigned from designation hash.	3.1.19	2022-01-20	00:01:46	00:33:04	00:51:33
hCoV-19/England/QEUH-AF57C3/2020|EPI_ISL_663099|2020-10-30	ERR4893744	2020-12-02	2020-10-30	B.1.177			Assigned from designation hash.	3.1.19	2022-01-20	00:01:32	00:38:44	01:00:32
hCoV-19/England/QEUH-AF4C6B/2020|EPI_ISL_663101|2020-10-30	ERR4893689	2020-12-02	2020-10-30	B.1.177			Assigned from designation hash.	3.1.19	2022-01-20	00:01:58	00:49:23	01:53:23
hCoV-19/England/QEUH-AF5796/2020|EPI_ISL_663103|2020-10-30	ERR4893723	2020-12-02	2020-10-30	B.1.177			Assigned from designation hash.	3.1.19	2022-01-20	00:01:28	00:29:33	01:05:59
hCoV-19/England/QEUH-AF6935/2020|EPI_ISL_663105|2020-10-30	ERR4893787	2020-12-02	2020-10-30	B.1.177			Assigned from designation hash.	3.1.19	2022-01-20	00:00:46	00:30:58	00:44:49
hCoV-19/England/QEUH-AF66C5/2020|EPI_ISL_663107|2020-10-30	ERR4893897	2020-12-02	2020-10-30	B.1.258			Assigned from designation hash.	3.1.19	2022-01-20	00:01:16	00:32:22	01:08:38
hCoV-19/England/QEUH-AF52C2/2020|EPI_ISL_663109|2020-10-30	ERR4893783	2020-12-02	2020-10-30	B.1.177.55			Assigned from designation hash.	3.1.19	2022-01-20	00:01:50	00:47:12	01:17:47
hCoV-19/England/QEUH-AF613D/2020|EPI_ISL_663110|2020-10-30	ERR4893655	2020-12-02	2020-10-30	B.1.177			Assigned from designation hash.	3.1.19	2022-01-20	00:02:35	00:47:43	01:16:21
hCoV-19/England/QEUH-AF5A7F/2020|EPI_ISL_663113|2020-10-30	ERR4893823	2020-12-02	2020-10-30	AD.2			Assigned from designation hash.	3.1.19	2022-01-20	00:01:43	00:30:52	02:13:25
hCoV-19/England/QEUH-AF5620/2020|EPI_ISL_663115|2020-10-30	ERR4893957	2020-12-02	2020-10-30	B.1.36.9			Assigned from designation hash.	3.1.19	2022-01-20	00:01:17	00:27:00	01:04:39
hCoV-19/England/QEUH-AF6971/2020|EPI_ISL_663118|2020-10-30	ERR4893839	2020-12-02	2020-10-30	B.1.177.16			Assigned from designation hash.	3.1.19	2022-01-20	00:01:37	00:29:47	00:47:32
hCoV-19/England/QEUH-AF4946/2020|EPI_ISL_663121|2020-10-30	ERR4893750	2020-12-02	2020-10-30	B.1.177.56			Assigned from designation hash.	3.1.19	2022-01-20	00:01:32	00:31:20	01:07:06
hCoV-19/England/QEUH-AF5B03/2020|EPI_ISL_663124|2020-10-30	ERR4893878	2020-12-02	2020-10-30	B.1.177			Assigned from designation hash.	3.1.19	2022-01-20	00:01:36	00:35:36	00:46:02
hCoV-19/England/QEUH-AF573C/2020|EPI_ISL_663129|2020-10-30	ERR4893877	2020-12-02	2020-10-30	B.1.177			Assigned from designation hash.	3.1.19	2022-01-20	00:01:44	00:46:24	01:00:15
hCoV-19/England/QEUH-AF4C5C/2020|EPI_ISL_663130|2020-10-30	ERR4893728	2020-12-02	2020-10-30	B.1.177			Assigned from designation hash.	3.1.19	2022-01-20	00:01:15	00:22:22	00:50:39
hCoV-19/England/QEUH-AF5B30/2020|EPI_ISL_663131|2020-10-30	ERR4893904	2020-12-02	2020-10-30	B.1.177			Assigned from designation hash.	3.1.19	2022-01-20	00:01:23	00:34:30	00:53:56
hCoV-19/England/QEUH-AF48EF/2020|EPI_ISL_663133|2020-10-30	ERR4893720	2020-12-02	2020-10-30	B.1.177			Assigned from designation hash.	3.1.19	2022-01-20	00:01:27	00:26:08	01:00:43
hCoV-19/England/QEUH-AF4B9B/2020|EPI_ISL_663135|2020-10-30	ERR4893951	2020-12-02	2020-10-30	AD.2			Assigned from designation hash.	3.1.19	2022-01-20	00:02:50	01:13:20	01:51:03
hCoV-19/England/QEUH-AF5866/2020|EPI_ISL_663139|2020-10-30	ERR4893719	2020-12-02	2020-10-30	B.1.177			Assigned from designation hash.	3.1.19	2022-01-20	00:01:32	00:41:19	01:04:05
hCoV-19/England/QEUH-AF51C5/2020|EPI_ISL_663140|2020-10-30	ERR4893806	2020-12-02	2020-10-30	B.1.177			Assigned from designation hash.	3.1.19	2022-01-20	00:02:39	00:56:22	01:21:26
hCoV-19/England/QEUH-AF6A23/2020|EPI_ISL_663142|2020-10-30	ERR4893841	2020-12-02	2020-10-30	B.1.177			Assigned from designation hash.	3.1.19	2022-01-20	00:01:29	00:36:14	00:54:41
hCoV-19/England/QEUH-AF5374/2020|EPI_ISL_663145|2020-10-30	ERR4893794	2020-12-02	2020-10-30	B.1.177			Assigned from designation hash.	3.1.19	2022-01-20	00:00:40	00:11:23	00:15:34
hCoV-19/England/QEUH-AF4B40/2020|EPI_ISL_663146|2020-10-30	ERR4893942	2020-12-02	2020-10-30	B.1.177			Assigned from designation hash.	3.1.19	2022-01-20	00:02:52	00:56:22	01:53:01
hCoV-19/England/QEUH-AF4991/2020|EPI_ISL_663147|2020-10-30	ERR4893741	2020-12-02	2020-10-30	B.1.36.9			Assigned from designation hash.	3.1.19	2022-01-20	00:01:47	00:34:01	01:17:12
hCoV-19/England/QEUH-AF4BD7/2020|EPI_ISL_663149|2020-10-30	ERR4893731	2020-12-02	2020-10-30	B.1.1.307			Assigned from designation hash.	3.1.19	2022-01-20	00:01:23	00:25:07	00:52:16
hCoV-19/England/QEUH-AF3D0F/2020|EPI_ISL_663151|2020-10-30	ERR4893862	2020-12-02	2020-10-30	B.1.177			Assigned from designation hash.	3.1.19	2022-01-20	00:00:58	00:15:29	00:27:05
hCoV-19/England/QEUH-AF4E47/2020|EPI_ISL_663158|2020-10-30	ERR4893734	2020-12-02	2020-10-30	B.1.177.4			Assigned from designation hash.	3.1.19	2022-01-20	00:00:51	00:15:56	00:30:07
hCoV-19/England/QEUH-AF5DD0/2020|EPI_ISL_663160|2020-10-30	ERR4893668	2020-12-02	2020-10-30	B.1.177			Assigned from designation hash.	3.1.19	2022-01-20	00:01:52	00:36:58	00:56:52
hCoV-19/England/QEUH-AF6908/2020|EPI_ISL_663167|2020-10-30	ERR4893782	2020-12-02	2020-10-30	B.1.1.303			Assigned from designation hash.	3.1.19	2022-01-20	00:01:25	00:26:39	00:49:14
hCoV-19/England/QEUH-AF5198/2020|EPI_ISL_663168|2020-10-30	ERR4893692	2020-12-02	2020-10-30	B.1.1.37			Assigned from designation hash.	3.1.19	2022-01-20	00:01:19	00:27:43	00:52:19
hCoV-19/England/QEUH-AF4964/2020|EPI_ISL_663171|2020-10-30	ERR4893793	2020-12-02	2020-10-30	B.1.1.311			Assigned from designation hash.	3.1.19	2022-01-20	00:01:38	00:50:46	01:02:16
hCoV-19/England/QEUH-AF5BF4/2020|EPI_ISL_663172|2020-10-30	ERR4893880	2020-12-02	2020-10-30	B.1.177			Assigned from designation hash.	3.1.19	2022-01-20	00:01:26	00:30:37	00:44:17
hCoV-19/England/QEUH-AF563F/2020|EPI_ISL_663173|2020-10-30	ERR4893963	2020-12-02	2020-10-30	B.1.177.4			Assigned from designation hash.	3.1.19	2022-01-20	00:02:27	00:42:30	01:31:18
hCoV-19/England/QEUH-AF413F/2020|EPI_ISL_663174|2020-10-30	ERR4893681	2020-12-02	2020-10-30	B.1.177			Assigned from designation hash.	3.1.19	2022-01-20	00:02:24	00:47:31	01:13:00
hCoV-19/England/QEUH-AF530B/2020|EPI_ISL_663175|2020-10-30	ERR4893749	2020-12-02	2020-10-30	B.1.1.37			Assigned from designation hash.	3.1.19	2022-01-20	00:01:15	00:22:47	01:11:32
hCoV-19/England/QEUH-AF4A52/2020|EPI_ISL_663177|2020-10-30	ERR4893949	2020-12-02	2020-10-30	B.1.1.37			Assigned from designation hash.	3.1.19	2022-01-20	00:02:24	00:57:27	01:38:23
hCoV-19/England/QEUH-AF4D1D/2020|EPI_ISL_663179|2020-10-30	ERR4893730	2020-12-02	2020-10-30	AD.2			Assigned from designation hash.	3.1.19	2022-01-20	00:01:41	00:39:19	01:04:31
hCoV-19/England/QEUH-AF53DE/2020|EPI_ISL_663181|2020-10-30	ERR4893765	2020-12-02	2020-10-30	B.1.1.37			Assigned from designation hash.	3.1.19	2022-01-20	00:01:52	00:38:04	01:00:40
hCoV-19/England/QEUH-AF4032/2020|EPI_ISL_663185|2020-10-30	ERR4893652	2020-12-02	2020-10-30	B.1.1.311			Assigned from designation hash.	3.1.19	2022-01-20	00:01:58	00:34:17	01:05:27
hCoV-19/England/QEUH-AF61D3/2020|EPI_ISL_663189|2020-10-30	ERR4893664	2020-12-02	2020-10-30	B.1.1.307			Assigned from designation hash.	3.1.19	2022-01-20	00:02:18	00:42:27	01:19:50
hCoV-19/England/QEUH-AF4C10/2020|EPI_ISL_663191|2020-10-30	ERR4893733	2020-12-02	2020-10-30	B.1.177			Assigned from designation hash.	3.1.19	2022-01-20	00:01:17	00:29:45	00:51:31
hCoV-19/England/QEUH-AF4C89/2020|EPI_ISL_663192|2020-10-30	ERR4893707	2020-12-02	2020-10-30	B.1.177			Assigned from designation hash.	3.1.19	2022-01-20	00:01:25	00:22:47	00:48:41
hCoV-19/England/QEUH-AF4CE3/2020|EPI_ISL_663195|2020-10-30	ERR4893690	2020-12-02	2020-10-30	AD.2			Assigned from designation hash.	3.1.19	2022-01-20	00:02:20	00:47:29	01:23:30
hCoV-19/England/QEUH-AF55D8/2020|EPI_ISL_663201|2020-10-30	ERR4893955	2020-12-02	2020-10-30	B.1.177			Assigned from designation hash.	3.1.19	2022-01-20	00:03:57	01:31:09	02:11:14
hCoV-19/England/QEUH-AF4B5F/2020|EPI_ISL_663202|2020-10-30	ERR4893946	2020-12-02	2020-10-30	B.1.1.307			Assigned from designation hash.	3.1.19	2022-01-20	00:02:18	00:52:25	01:18:46
hCoV-19/England/QEUH-AF3E0C/2020|EPI_ISL_663203|2020-10-30	ERR4893868	2020-12-02	2020-10-30	B.1.389			Assigned from designation hash.	3.1.19	2022-01-20	00:01:44	00:37:14	01:10:13
hCoV-19/England/QEUH-AF53B0/2020|EPI_ISL_663204|2020-10-30	ERR4893796	2020-12-02	2020-10-30	B.1.177.55			Assigned from designation hash.	3.1.19	2022-01-20	00:01:30	00:32:09	01:35:15
hCoV-19/England/CAMC-B09AFF/2020|EPI_ISL_672920|2020-10-30	ERR4910005	2020-12-04	2020-10-30	B.1			Assigned from designation hash.	3.1.19	2022-01-20	00:03:56	01:08:43	02:19:36
hCoV-19/England/CAMC-B08F00/2020|EPI_ISL_672966|2020-10-30	ERR4909967	2020-12-04	2020-10-30	B.1.177			Assigned from designation hash.	3.1.19	2022-01-20	00:01:37	00:29:23	00:53:46
hCoV-19/England/CAMC-B0939A/2020|EPI_ISL_673063|2020-10-30	ERR4909797	2020-12-04	2020-10-30	B.1.177			Assigned from designation hash.	3.1.19	2022-01-20	00:01:38	00:28:35	00:54:22
hCoV-19/England/CAMC-B08E30/2020|EPI_ISL_673100|2020-10-29	ERR4909877	2020-12-04	2020-10-29	B.1.177			Assigned from designation hash.	3.1.19	2022-01-20	00:04:35	01:35:50	03:03:23
hCoV-19/England/CAMC-B0A3E4/2020|EPI_ISL_673124|2020-10-30	ERR4909872	2020-12-04	2020-10-30	B.1.177			Assigned from designation hash.	3.1.19	2022-01-20	00:03:06	00:55:04	01:53:04
hCoV-19/England/CAMC-B08D9D/2020|EPI_ISL_673133|2020-10-29	ERR4909931	2020-12-04	2020-10-29	B.1.177			Assigned from designation hash.	3.1.19	2022-01-20	00:02:44	01:01:22	01:46:06
hCoV-19/England/CAMC-B09804/2020|EPI_ISL_673200|2020-10-30	ERR4909987	2020-12-04	2020-10-30	B.1.258			Assigned from designation hash.	3.1.19	2022-01-20	00:03:09	00:54:13	01:32:21
hCoV-19/Scotland/QEUH-AEFF6A/2020|EPI_ISL_676446|2020-10-30	ERR4904583	2020-12-04	2020-10-30	W.4			Assigned from designation hash.	3.1.19	2022-01-20	00:02:03	00:51:22	01:14:24
hCoV-19/Scotland/QEUH-AEFEA9/2020|EPI_ISL_676451|2020-10-30	ERR4904587	2020-12-04	2020-10-30	B.1.177.8			Assigned from designation hash.	3.1.19	2022-01-20	00:02:02	00:52:57	01:17:32
hCoV-19/Scotland/QEUH-AEFF3D/2020|EPI_ISL_676461|2020-10-30	ERR4904581	2020-12-04	2020-10-30	B.1.177			Assigned from designation hash.	3.1.19	2022-01-20	00:01:42	00:42:59	01:06:16
hCoV-19/Scotland/QEUH-AF5356/2020|EPI_ISL_676462|2020-10-30	ERR4904604	2020-12-04	2020-10-30	B.1.177			Assigned from designation hash.	3.1.19	2022-01-20	00:01:35	00:30:54	00:47:37
hCoV-19/Scotland/QEUH-AF5DC1/2020|EPI_ISL_676464|2020-10-30	ERR4904617	2020-12-04	2020-10-30	W.4			Assigned from designation hash.	3.1.19	2022-01-20	00:01:48	00:45:30	01:24:16
hCoV-19/Scotland/QEUH-AF5AF7/2020|EPI_ISL_676465|2020-10-30	ERR4904610	2020-12-04	2020-10-30	B.1.177			Assigned from designation hash.	3.1.19	2022-01-20	00:01:25	00:25:45	01:05:42
hCoV-19/Scotland/QEUH-AF5BB8/2020|EPI_ISL_676467|2020-10-30	ERR4904611	2020-12-04	2020-10-30	B.1.177			Assigned from designation hash.	3.1.19	2022-01-20	00:01:40	00:37:35	00:52:29
hCoV-19/Scotland/QEUH-AF52D1/2020|EPI_ISL_676469|2020-10-30	ERR4904608	2020-12-04	2020-10-30	B.1.177.5			Assigned from designation hash.	3.1.19	2022-01-20	00:02:12	00:55:36	01:10:04
hCoV-19/Scotland/QEUH-AF516B/2020|EPI_ISL_676470|2020-10-30	ERR4904599	2020-12-04	2020-10-30	B.1.160			Assigned from designation hash.	3.1.19	2022-01-20	00:01:32	00:37:19	00:54:40
hCoV-19/Scotland/QEUH-AF50AA/2020|EPI_ISL_676472|2020-10-30	ERR4904600	2020-12-04	2020-10-30	B.1.177			Assigned from designation hash.	3.1.19	2022-01-20	00:00:59	00:19:31	00:41:08
hCoV-19/Scotland/QEUH-AF5110/2020|EPI_ISL_676473|2020-10-30	ERR4904596	2020-12-04	2020-10-30	B.1.177			Assigned from designation hash.	3.1.19	2022-01-20	00:01:33	00:41:28	01:10:13
hCoV-19/Scotland/QEUH-AF6188/2020|EPI_ISL_676475|2020-10-30	ERR4904594	2020-12-04	2020-10-30	B.1.177			Assigned from designation hash.	3.1.19	2022-01-20	00:01:47	00:39:35	00:55:45
hCoV-19/Scotland/QEUH-AF4B04/2020|EPI_ISL_676477|2020-10-29	ERR4904614	2020-12-04	2020-10-29	B.1.177			Assigned from designation hash.	3.1.19	2022-01-20	00:01:46	00:45:22	01:57:33
hCoV-19/Scotland/QEUH-AF5DFE/2020|EPI_ISL_676482|2020-10-30	ERR4904615	2020-12-04	2020-10-30	B.1.1.37			Assigned from designation hash.	3.1.19	2022-01-20	00:01:57	00:40:47	01:08:25
hCoV-19/England/QEUH-A9EB48/2020|EPI_ISL_721562|2020-10-19	ERR5019978	2020-12-29	2020-10-19	B.1.177.57	0	0.945495		3.1.19	2022-01-20	00:00:19	00:05:37	00:12:06
										00:02:33.504000	01:06:26.940000	01:43:58.395000	average
