# Supplementary material for: Intrahost SARS-CoV-2 k-mer Identification Method (iSKIM) for Rapid Detection of Mutations of Concern Reveals Emergence of Global Mutation Patterns
Source: Viruses. 2022 Sep 27;14(10):2128. doi: 10.3390/v14102128 (PMC9609618; doi:10.3390/v14102128)
Supplement: Supplementary file 1 [file viruses-14-02128-s001.zip › Supplementary_Files/TableS2_updated.xlsx]

## Sheet: TableS2_updated
Sequence name	SRA Accession	NCBI Release Date	NCBI Collection Date	Lineage	Conflict	Ambiguity score	Note	pangolin version	pangoLEARN version	iSKIM runtime	ngs_mapper_runtime	LoFreq_runtime
hCoV-19/England/QEUH-9B9C54/2020|EPI_ISL_549554|2020-09-07	ERR4651180	2020-10-03	2020-09-07	B.1.177			Assigned from designation hash.	3.1.19	2022-01-20	00:01:41	00:55:52	01:30:16
hCoV-19/England/QEUH-9B9F2E/2020|EPI_ISL_549594|2020-09-06	ERR4651320	2020-10-03	2020-09-06	B.1			Assigned from designation hash.	3.1.19	2022-01-20	00:02:11	00:56:04	01:38:20
hCoV-19/England/QEUH-9B9EC7/2020|EPI_ISL_549801|2020-09-07	ERR4651347	2020-10-03	2020-09-07	B.1.177.10			Assigned from designation hash.	3.1.19	2022-01-20	00:01:43	00:49:04	01:25:12
hCoV-19/England/MILK-9A8502/2020|EPI_ISL_549988|2020-09-02	ERR4647388	2020-10-01	2020-09-02	C.30			Assigned from designation hash.	3.1.19	2022-01-20	00:04:09	01:23:56	02:39:38
hCoV-19/England/MILK-9A6E63/2020|EPI_ISL_550150|2020-09-01	ERR4647372	2020-10-01	2020-09-01	B.1.177.87			Assigned from designation hash.	3.1.19	2022-01-20	00:02:01	00:56:02	01:39:04
hCoV-19/England/MILK-9C204D/2020|EPI_ISL_566436|2020-09-10	ERR4652148	2020-10-03	2020-09-10	B.1.258.4			Assigned from designation hash.	3.1.19	2022-01-20	00:03:00	01:06:47	02:22:49
hCoV-19/Wales/MILK-9C2362/2020|EPI_ISL_566447|2020-09-09	ERR4652056	2020-10-03	2020-09-09	B.1.177	0	1		3.1.19	2022-01-20	00:02:17	01:03:13	01:53:17
hCoV-19/England/MILK-9C2687/2020|EPI_ISL_566452|2020-09-10	ERR4652164	2020-10-03	2020-09-10	B.1.177			Assigned from designation hash.	3.1.19	2022-01-20	00:03:55	01:28:49	02:43:50
hCoV-19/Wales/MILK-9C1E53/2020|EPI_ISL_566471|2020-09-10	ERR4652069	2020-10-03	2020-09-10	B.1.177			Assigned from designation hash.	3.1.19	2022-01-20	00:02:41	01:06:31	02:11:28
hCoV-19/England/MILK-9C270C/2020|EPI_ISL_566484|2020-09-10	ERR4652178	2020-10-03	2020-09-10	B.1.1.198			Assigned from designation hash.	3.1.19	2022-01-20	00:03:48	01:29:11	02:43:33
hCoV-19/England/MILK-9C2B88/2020|EPI_ISL_566506|2020-09-10	ERR4652161	2020-10-03	2020-09-10	B.1.36.28			Assigned from designation hash.	3.1.19	2022-01-20	00:02:41	01:12:51	01:43:05
hCoV-19/England/MILK-9C22DE/2020|EPI_ISL_566570|2020-09-11	ERR4652173	2020-10-03	2020-09-11	B.1.177.56			Assigned from designation hash.	3.1.19	2022-01-20	00:02:34	01:06:20	02:10:44
hCoV-19/England/CAMC-9B1D95/2020|EPI_ISL_566610|2020-09-04	ERR4652286	2020-10-03	2020-09-04	B.1.1.311			Assigned from designation hash.	3.1.19	2022-01-20	00:02:51	01:06:34	01:45:42
hCoV-19/England/MILK-9C451F/2020|EPI_ISL_566728|2020-09-07	ERR4652554	2020-10-03	2020-09-07	B.1.389			Assigned from designation hash.	3.1.19	2022-01-20	00:02:39	01:04:32	01:59:40
hCoV-19/England/QEUH-9C9B27/2020|EPI_ISL_567311|2020-09-10	ERR4653012	2020-10-03	2020-09-10	AD.2			Assigned from designation hash.	3.1.19	2022-01-20	00:02:22	01:06:18	01:52:34
hCoV-19/England/QEUH-9CA84D/2020|EPI_ISL_567457|2020-09-10	ERR4653100	2020-10-03	2020-09-10	B.1.160			Assigned from designation hash.	3.1.19	2022-01-20	00:02:15	00:56:15	01:50:35
hCoV-19/England/ALDP-9C54B7/2020|EPI_ISL_567538|2020-09-10	ERR4651850	2020-10-03	2020-09-10	AD.2			Assigned from designation hash.	3.1.19	2022-01-20	00:01:28	00:39:49	01:08:43
hCoV-19/England/ALDP-9C4D44/2020|EPI_ISL_567580|2020-09-10	ERR4651793	2020-10-03	2020-09-10	B.1.1.37			Assigned from designation hash.	3.1.19	2022-01-20	00:02:06	00:57:13	01:32:33
hCoV-19/England/ALDP-9C5AF1/2020|EPI_ISL_567699|2020-09-11	ERR4651811	2020-10-03	2020-09-11	B.1.1.311			Assigned from designation hash.	3.1.19	2022-01-20	00:01:41	00:52:32	01:25:38
hCoV-19/England/ALDP-9C642F/2020|EPI_ISL_567829|2020-09-10	ERR4651940	2020-10-03	2020-09-10	B.1.1.37			Assigned from designation hash.	3.1.19	2022-01-20	00:01:31	00:43:30	01:11:22
hCoV-19/Scotland/QEUH-9B8921/2020|EPI_ISL_568244|2020-09-09	ERR4651087	2020-10-03	2020-09-09	B.1.177			Assigned from designation hash.	3.1.19	2022-01-20	00:02:03	00:52:21	01:36:39
hCoV-19/Scotland/QEUH-9B84C6/2020|EPI_ISL_568250|2020-09-10	ERR4651168	2020-10-03	2020-09-10	B.1.177			Assigned from designation hash.	3.1.19	2022-01-20	00:01:56	00:51:32	01:42:52
hCoV-19/Scotland/QEUH-9B84F3/2020|EPI_ISL_568273|2020-09-10	ERR4651183	2020-10-03	2020-09-10	B.1.177.57			Assigned from designation hash.	3.1.19	2022-01-20	00:02:03	00:58:10	01:41:07
hCoV-19/Scotland/QEUH-9B8262/2020|EPI_ISL_568278|2020-09-10	ERR4651033	2020-10-03	2020-09-10	B.1.177			Assigned from designation hash.	3.1.19	2022-01-20	00:02:21	01:03:05	01:55:42
hCoV-19/England/QEUH-9DD346/2020|EPI_ISL_580886|2020-09-21	ERR4681888	2020-10-16	2020-09-21	B.1.1.372			Assigned from designation hash.	3.1.19	2022-01-20	00:01:14	00:49:43	01:25:30
hCoV-19/England/MILK-9E0EB8/2020|EPI_ISL_580915|2020-09-20	ERR4681706	2020-10-16	2020-09-20	B.1.258.4			Assigned from designation hash.	3.1.19	2022-01-20	00:02:08	00:59:05	01:47:03
hCoV-19/England/QEUH-9DCA7F/2020|EPI_ISL_580947|2020-09-21	ERR4681683	2020-10-16	2020-09-21	B.1.177.57			Assigned from designation hash.	3.1.19	2022-01-20	00:02:00	00:52:26	01:46:18
hCoV-19/England/QEUH-9DCA51/2020|EPI_ISL_580977|2020-09-21	ERR4681869	2020-10-16	2020-09-21	B.1.177			Assigned from designation hash.	3.1.19	2022-01-20	00:02:31	01:01:39	01:47:33
hCoV-19/England/QEUH-9DC5AB/2020|EPI_ISL_581080|2020-09-21	ERR4681700	2020-10-16	2020-09-21	B.1.258.7			Assigned from designation hash.	3.1.19	2022-01-20	00:02:45	01:03:55	01:52:33
hCoV-19/England/QEUH-9DEEAE/2020|EPI_ISL_581194|2020-09-21	ERR4682131	2020-10-16	2020-09-21	B.1.177			Assigned from designation hash.	3.1.19	2022-01-20	00:02:29	01:08:12	01:58:59
hCoV-19/England/MILK-9E1C62/2020|EPI_ISL_581342|2020-09-19	ERR4681952	2020-10-16	2020-09-19	B.1.221.1			Assigned from designation hash.	3.1.19	2022-01-20	00:02:10	00:55:40	01:55:53
hCoV-19/England/QEUH-9FAAD5/2020|EPI_ISL_588234|2020-09-29	ERR4688932	2020-10-16	2020-09-29	B.1.177.10			Assigned from designation hash.	3.1.19	2022-01-20	00:03:26	01:15:58	02:36:41
hCoV-19/England/QEUH-9F7C87/2020|EPI_ISL_588727|2020-09-27	ERR4688185	2020-10-16	2020-09-27	B.1.221			Assigned from designation hash.	3.1.19	2022-01-20	00:03:05	01:08:58	02:24:16
hCoV-19/England/QEUH-9F5EDE/2020|EPI_ISL_588741|2020-09-25	ERR4688183	2020-10-16	2020-09-25	AD.2			Assigned from designation hash.	3.1.19	2022-01-20	00:01:44	00:50:20	01:27:17
hCoV-19/England/QEUH-9F5612/2020|EPI_ISL_588748|2020-09-27	ERR4688299	2020-10-16	2020-09-27	B.1.177			Assigned from designation hash.	3.1.19	2022-01-20	00:02:43	01:02:55	02:01:38
hCoV-19/England/QEUH-9F857C/2020|EPI_ISL_588761|2020-09-27	ERR4688189	2020-10-16	2020-09-27	B.1.1.303			Assigned from designation hash.	3.1.19	2022-01-20	00:01:38	00:52:11	01:15:54
hCoV-19/England/QEUH-9F7FD9/2020|EPI_ISL_588805|2020-09-27	ERR4688259	2020-10-16	2020-09-27	B.1.177			Assigned from designation hash.	3.1.19	2022-01-20	00:03:34	01:10:51	01:39:36
hCoV-19/England/QEUH-9F8266/2020|EPI_ISL_588971|2020-09-27	ERR4688261	2020-10-16	2020-09-27	B.1.1.303			Assigned from designation hash.	3.1.19	2022-01-20	00:03:07	00:54:56	01:30:15
hCoV-19/Wales/QEUH-9C98F3/2020|EPI_ISL_590177|2020-09-10	ERR4686997	2020-10-16	2020-09-10	B.1.177			Assigned from designation hash.	3.1.19	2022-01-20	00:02:24	00:40:58	01:14:07
hCoV-19/England/QEUH-9B4F14/2020|EPI_ISL_590315|2020-09-07	ERR4686724	2020-10-16	2020-09-07	B.1.160			Assigned from designation hash.	3.1.19	2022-01-20	00:01:58	00:35:22	01:07:26
hCoV-19/England/QEUH-9B6EE8/2020|EPI_ISL_590670|2020-09-07	ERR4686788	2020-10-16	2020-09-07	B.1.1.277			Assigned from designation hash.	3.1.19	2022-01-20	00:02:42	00:56:07	01:16:49
hCoV-19/Scotland/QEUH-9DD9F9/2020|EPI_ISL_599489|2020-09-21	ERR4707326	2020-10-24	2020-09-21	B.1.258.10			Assigned from designation hash.	3.1.19	2022-01-20	00:01:24	00:27:48	00:46:01
hCoV-19/England/QEUH-9DCCB5/2020|EPI_ISL_599504|2020-09-21	ERR4698577	2020-10-22	2020-09-21	B.1.1			Assigned from designation hash.	3.1.19	2022-01-20	00:01:55	00:51:57	01:08:27
hCoV-19/Scotland/QEUH-9DE04E/2020|EPI_ISL_599511|2020-09-21	ERR4707329	2020-10-24	2020-09-21	B.1.177.8			Assigned from designation hash.	3.1.19	2022-01-20	00:02:06	00:51:34	01:12:42
hCoV-19/England/QEUH-9DD09A/2020|EPI_ISL_599561|2020-09-21	ERR4698696	2020-10-22	2020-09-21	B.1.177			Assigned from designation hash.	3.1.19	2022-01-20	00:02:33	00:54:41	01:08:03
hCoV-19/England/QEUH-9DD6E3/2020|EPI_ISL_599575|2020-09-21	ERR4698479	2020-10-22	2020-09-21	B.1.177			Assigned from designation hash.	3.1.19	2022-01-20	00:00:53	00:20:11	00:27:31
hCoV-19/England/QEUH-9DDF7F/2020|EPI_ISL_599633|2020-09-21	ERR4698572	2020-10-22	2020-09-21	B.1.177.17			Assigned from designation hash.	3.1.19	2022-01-20	00:00:55	00:36:42	00:33:36
hCoV-19/England/QEUH-9DCF43/2020|EPI_ISL_599653|2020-09-21	ERR4698549	2020-10-22	2020-09-21	B.1.36.17			Assigned from designation hash.	3.1.19	2022-01-20	00:01:06	00:42:16	00:33:54
hCoV-19/England/QEUH-9DE257/2020|EPI_ISL_599686|2020-09-21	ERR4698678	2020-10-22	2020-09-21	AD.2			Assigned from designation hash.	3.1.19	2022-01-20	00:01:04	00:36:09	00:30:25
hCoV-19/England/QEUH-9DD81A/2020|EPI_ISL_599714|2020-09-21	ERR4698651	2020-10-22	2020-09-21	B.1.160			Assigned from designation hash.	3.1.19	2022-01-20	00:01:01	00:36:30	00:44:14
hCoV-19/England/QEUH-9DCF61/2020|EPI_ISL_599747|2020-09-21	ERR4698528	2020-10-22	2020-09-21	B.1.36.17			Assigned from designation hash.	3.1.19	2022-01-20	00:01:20	00:40:13	00:38:06
hCoV-19/England/MILK-A05C0D/2020|EPI_ISL_599928|2020-09-30	ERR4698078	2020-10-22	2020-09-30	B.1.177			Assigned from designation hash.	3.1.19	2022-01-20	00:03:37	00:58:24	01:13:07
hCoV-19/England/MILK-A05D19/2020|EPI_ISL_599964|2020-09-30	ERR4698112	2020-10-22	2020-09-30	B.1.160.23			Assigned from designation hash.	3.1.19	2022-01-20	00:02:05	00:48:38	00:59:09
hCoV-19/England/MILK-A05C1C/2020|EPI_ISL_600016|2020-09-30	ERR4698113	2020-10-22	2020-09-30	B.1.177.4			Assigned from designation hash.	3.1.19	2022-01-20	00:01:55	00:45:56	00:57:30
hCoV-19/Scotland/QEUH-9FA97E/2020|EPI_ISL_600575|2020-09-29	ERR4707043	2020-10-24	2020-09-29	B.1.177			Assigned from designation hash.	3.1.19	2022-01-20	00:02:06	00:46:42	00:58:36
hCoV-19/Scotland/QEUH-9FA9AB/2020|EPI_ISL_600587|2020-09-29	ERR4707055	2020-10-24	2020-09-29	B.1.258			Assigned from designation hash.	3.1.19	2022-01-20	00:02:08	00:46:58	00:59:02
hCoV-19/Wales/QEUH-9F5FDB/2020|EPI_ISL_600855|2020-09-27	ERR4706795	2020-10-24	2020-09-27	B.1.177.11			Assigned from designation hash.	3.1.19	2022-01-20	00:01:26	00:37:34	00:48:29
hCoV-19/Scotland/QEUH-9F6893/2020|EPI_ISL_600872|2020-09-27	ERR4706850	2020-10-24	2020-09-27	B.1.177.11			Assigned from designation hash.	3.1.19	2022-01-20	00:02:26	00:46:50	00:58:39
hCoV-19/Scotland/QEUH-9DAF18/2020|EPI_ISL_601104|2020-09-22	ERR4697384	2020-10-22	2020-09-22	B.1.177.4			Assigned from designation hash.	3.1.19	2022-01-20	00:02:33	00:48:10	00:58:38
hCoV-19/Scotland/QEUH-9DCACA/2020|EPI_ISL_601108|2020-09-22	ERR4697360	2020-10-22	2020-09-22	B.1.177			Assigned from designation hash.	3.1.19	2022-01-20	00:02:13	00:44:44	00:57:29
hCoV-19/Scotland/QEUH-9DCB12/2020|EPI_ISL_601127|2020-09-22	ERR4697361	2020-10-22	2020-09-22	B.1.177			Assigned from designation hash.	3.1.19	2022-01-20	00:02:17	00:44:48	00:53:50
hCoV-19/Scotland/QEUH-9DC4BD/2020|EPI_ISL_601168|2020-09-22	ERR4697385	2020-10-22	2020-09-22	B.1.177			Assigned from designation hash.	3.1.19	2022-01-20	00:02:51	00:50:37	00:58:19
hCoV-19/Scotland/QEUH-9DC462/2020|EPI_ISL_601175|2020-09-22	ERR4697391	2020-10-22	2020-09-22	B.1.1.307			Assigned from designation hash.	3.1.19	2022-01-20	00:01:10	00:37:35	00:35:33
hCoV-19/Scotland/QEUH-9DED56/2020|EPI_ISL_601206|2020-09-21	ERR4697463	2020-10-22	2020-09-21	B.1			Assigned from designation hash.	3.1.19	2022-01-20	00:01:42	00:42:26	00:44:54
hCoV-19/Scotland/QEUH-9DEA6E/2020|EPI_ISL_601208|2020-09-21	ERR4697432	2020-10-22	2020-09-21	AD.2			Assigned from designation hash.	3.1.19	2022-01-20	00:01:05	00:32:34	00:32:40
hCoV-19/England/QEUH-9DBE1A/2020|EPI_ISL_601334|2020-09-21	ERR4659775	2020-10-08	2020-09-21	B.1.235			Assigned from designation hash.	3.1.19	2022-01-20	00:02:19	00:43:21	00:42:45
hCoV-19/England/QEUH-9DBEFC/2020|EPI_ISL_601357|2020-09-21	ERR4659815	2020-10-08	2020-09-21	B.1.1.303			Assigned from designation hash.	3.1.19	2022-01-20	00:01:53	00:41:03	00:38:34
hCoV-19/Scotland/QEUH-9B739D/2020|EPI_ISL_602090|2020-09-09	ERR4706519	2020-10-24	2020-09-09	B.1.36.20	0	1		3.1.19	2022-01-20	00:03:11	00:47:37	00:48:37
										00:02:13.074000	00:53:21	01:24:43
